# Supplementary material for: Human blood microRNA hsa-miR-21-5p induces vitellogenin in the mosquito Aedes aegypti
Source: Commun Biol. 2021 Jul 9;4:856. doi: 10.1038/s42003-021-02385-7 (PMC8270986; doi:10.1038/s42003-021-02385-7)
Supplement: Supplementary file 3 — Supplementary Data 1 [file 42003_2021_2385_MOESM3_ESM.xlsx]

## Sheet: Peptides
N	Unused	Total	%Cov	%Cov(50)	%Cov(95)	Accession	Name	Column1	Peptides(95%)
1	136.93	136.93	86.49	80.72	79.08	sp|P02769|ALBU_BOVIN	Serum albumin OS=Bos taurus OX=9913 GN=ALB PE=1 SV=4		280
2	75.56	75.56	75.3	72.47	70.85	AAEL000641-PA	protein disulfide isomerase|protein_coding|3:395598909:395614358:1|gene:AAEL000641		89
3	74.93	75.13	17.26	15.29	14.51	AAEL009955-PB	|protein_coding|3:77687563:77708371:1|gene:AAEL009955		43
4	64.33	64.33	26.98	19.43	18.4	AAEL015065-PD	spectrin|protein_coding|2:191821837:191847001:1|gene:AAEL015065		36
5	57.89	57.89	38.2	36.82	36.82	AAEL004297-PJ	ATP-citrate synthase|protein_coding|2:293502711:293527330:-1|gene:AAEL004297		34
6	54.7	54.7	51.72	47.22	42.84	AAEL000703-PA	glycogen phosphorylase|protein_coding|2:458823278:458845104:-1|gene:AAEL000703		39
7	53.99	54	46.62	46.36	45.58	AAEL010146-PC	3-hydroxyacyl-coa dehyrogenase|protein_coding|2:264745691:264761934:1|gene:AAEL010146		42
8	52.31	52.31	63.73	58.81	55.76	AAEL012825-PA	bifunctional purine biosynthesis protein|protein_coding|1:242550177:242552077:-1|gene:AAEL012825		39
9	51.75	51.81	69.05	66.67	66.67	AAEL003393-PA	ATP synthase beta subunit|protein_coding|3:81313158:81314738:1|gene:AAEL003393		76
10	44.36	44.36	56.8	56.8	49.9	AAEL001432-PA	protein disulfide isomerase|protein_coding|2:45686319:45698835:1|gene:AAEL001432		44
11	44.07	44.07	44.46	44.46	44.46	AAEL012175-PA	ATP synthase alpha subunit mitochondrial|protein_coding|2:204340847:204350095:1|gene:AAEL012175		46
12	43.7	43.75	51.57	51.57	51.57	AAEL011584-PA	chaperonin-60kD, ch60|protein_coding|3:94846026:94861640:-1|gene:AAEL011584		40
13	42.21	42.21	31.87	31.87	30.69	AAEL004500-PD	eukaryotic translation elongation factor|protein_coding|2:453152893:453160236:-1|gene:AAEL004500		23
14	40.24	40.24	47.69	45.93	44.02	AAEL004434-PA	transketolase|protein_coding|3:204353243:204381775:1|gene:AAEL004434		25
15	40.24	40.24	38.71	38.56	36.87	AAEL019403-PA	Heat shock cognate 70|protein_coding|3:93749271:93751226:-1|gene:AAEL019403		23
16	38	38	46.01	44.38	44.38	AAEL010464-PE	glutamate dehydrogenase|protein_coding|1:204143634:204173879:-1|gene:AAEL010464		22
17	37.33	37.33	48.87	46.77	45.38	AAEL002510-PD	serine hydroxymethyltransferase|protein_coding|1:90394383:90420432:-1|gene:AAEL002510		33
18	36.24	36.25	16.76	12.84	12.28	AAEL006138-PA	|protein_coding|3:68205804:68212373:-1|gene:AAEL006138		19
19	33.85	33.85	59.15	59.15	52.46	AAEL002759-PE	tropomyosin invertebrate|protein_coding|3:145184322:145195971:1|gene:AAEL002759		23
20	32.18	38.07	38.32	34.96	34.96	AAEL026215-PD	|protein_coding|NIGP01000077:7296:9263:-1|gene:AAEL026215		30
21	31.74	31.77	34.87	28.39	24.41	AAEL010585-PA	spermatogenesis associated factor|protein_coding|2:111977439:112000698:1|gene:AAEL010585		18
22	30.99	31.02	68.68	68.41	62.91	AAEL005766-PB	Fructose-bisphosphate aldolase|protein_coding|3:114738427:114768865:1|gene:AAEL005766		34
23	30.27	30.28	53.07	45.21	43.49	AAEL001005-PA	calreticulin|protein_coding|1:210061227:210068371:1|gene:AAEL001005		27
24	29.69	29.77	31.03	26.23	24.22	AAEL007306-PF	alpha-actinin|protein_coding|3:196806418:196845932:1|gene:AAEL007306		17
25	29.31	29.36	20.18	17.58	16.69	AAEL002683-PA	aldehyde oxidase|protein_coding|2:464806204:464819582:1|gene:AAEL002683		17
26	28.69	28.69	28.55	24.15	24.15	AAEL012827-PA	endoplasmin|protein_coding|1:242576268:242587913:-1|gene:AAEL012827		19
27	28.26	28.26	80.57	80.57	80.57	AAEL002542-PA	Tpi: Triosephosphate isomerase|protein_coding|1:228539315:228540213:-1|gene:AAEL002542		17
28	28.13	28.13	30.75	25.27	25.27	AAEL017315-PC	|protein_coding|3:346809015:346841765:1|gene:AAEL017315		18
29	27.76	27.78	40.82	40.36	40.14	AAEL001965-PA	imaginal disc growth factor|protein_coding|2:425532707:425541185:-1|gene:AAEL001965		20
30	27.69	27.71	34.53	28.23	27.93	AAEL024497-PC	|protein_coding|1:22221337:22338582:1|gene:AAEL024497		16
31	26.96	26.96	39.5	39.5	30.91	AAEL007526-PF	electron transfer flavoprotein-ubiquinone oxidoreductase|protein_coding|2:217545789:217551935:-1|gene:AAEL007526		14
32	26.91	26.93	17.02	15.45	14.66	AAEL009838-PB	glycogen debranching enzyme|protein_coding|3:18990517:19019723:1|gene:AAEL009838		14
33	26.81	26.82	34.39	34.39	29.62	AAEL010318-PA	Polyadenylate-binding protein|protein_coding|3:409688525:409697244:1|gene:AAEL010318		13
34	26.5	26.51	36.87	32.32	32.17	AAEL005790-PC	malic enzyme|protein_coding|1:121872817:121926390:-1|gene:AAEL005790		18
35	26.41	26.49	14.23	9.098	7.429	AAEL005845-PB	beta chain spectrin|protein_coding|3:218807339:218832141:1|gene:AAEL005845		13
36	26.34	26.36	42.76	39.31	36.72	AAEL017096-PA	Elongation factor 1-alpha|protein_coding|2:45576972:45578363:-1|gene:AAEL017096		25
37	25.52	25.56	42.66	37.3	30.36	AAEL013407-PB	Cat: Catalase|protein_coding|2:159254074:159287118:1|gene:AAEL013407		16
38	24.98	24.98	48.93	42.3	42.3	AAEL014913-PC	Pyruvate kinase|protein_coding|1:285281153:285282848:1|gene:AAEL014913		14
39	24.78	24.79	65.28	64.99	56.68	AAEL008166-PA	malate dehydrogenase|protein_coding|3:10076378:10091106:-1|gene:AAEL008166		17
40	24	24	54.46	54.15	54.15	AAEL002194-PA	Uricase|protein_coding|2:428452822:428453934:1|gene:AAEL002194		16
41	23.97	23.98	33.22	30.78	29.15	AAEL008787-PA	VhaA: V-type proton ATPase catalytic subunit A (V-ATPase subunit A)(EC 3.6.3.14)(Vacuolar proton pump subunit alpha)(V-ATPase 69 kDa subunit)|protein_coding|3:132652046:132663265:-1|gene:AAEL008787		13
42	23.84	23.87	57.39	54.93	54.93	AAEL002761-PAK	tropomyosin invertebrate|protein_coding|3:145020448:145097247:1|gene:AAEL002761		26
43	23.13	23.13	52.93	52.93	48.67	AAEL005961-PA	actin|protein_coding|3:227634399:227635601:1|gene:AAEL005961		17
44	22.36	22.37	45.92	40.36	40.36	AAEL008167-PB	aspartate ammonia lyase|protein_coding|3:9298266:9329844:-1|gene:AAEL008167		16
45	21.81	21.84	20.56	13.9	12.72	AAEL009691-PD	carboxylase:pyruvate/acetyl-coa/propionyl-coa|protein_coding|3:209820262:209831457:1|gene:AAEL009691		13
46	21.19	21.19	45.8	41.27	32.43	AAEL002023-PA	imaginal disc growth factor|protein_coding|2:425558678:425582350:-1|gene:AAEL002023		19
47	21.09	21.11	24.3	22.09	21.5	AAEL025363-PB	|protein_coding|1:17762976:17788389:-1|gene:AAEL025363		11
48	21	21.01	31.8	28.03	23.85	AAEL024844-PA	|protein_coding|3:341721998:341726652:-1|gene:AAEL024844		39
49	20.45	20.47	37.64	37.64	34.92	AAEL005269-PE	ubiquinol-cytochrome c reductase complex core protein|protein_coding|2:69149711:69160742:1|gene:AAEL005269		10
50	20.25	20.3	28.9	22.33	22.33	AAEL012552-PC	NADH-ubiquinone oxidoreductase|protein_coding|1:29415310:29427322:1|gene:AAEL012552		14
51	20	20	35.01	34.78	34.78	AAEL010065-PC	protein disulfide-isomerase A6 precursor|protein_coding|3:10698422:10699735:-1|gene:AAEL010065		17
52	19.46	19.47	33.85	33.85	33.27	AAEL019780-PB	|protein_coding|2:69084521:69114909:-1|gene:AAEL019780		13
53	19.23	19.24	51.06	44.68	44.68	AAEL023176-PA	|protein_coding|NIGP01001580:18486:23670:-1|gene:AAEL023176		10
54	19.04	19.06	49.66	44.18	44.18	AAEL003993-PA	cyclohex-1-ene-1-carboxyl-CoA hydratase, putative|protein_coding|3:254017675:254027104:1|gene:AAEL003993		21
55	18.96	18.98	35.2	31.68	27.33	AAEL027199-PA	|protein_coding|1:307820596:307835188:1|gene:AAEL027199		11
56	18.88	18.91	22.88	22.88	22.88	AAEL022913-PC	|protein_coding|3:129679966:129681528:-1|gene:AAEL022913		11
57	18.82	18.84	12.46	11.59	10.2	AAEL010640-PA	phosphoribosylamine-glycine ligase|protein_coding|2:326796724:326830963:-1|gene:AAEL010640		9
58	18.62	18.64	52.76	45.98	37.44	AAEL010697-PD	3-ketoacyl-coa thiolase, mitochondrial (beta- ketothiolase) (acetyl-coa acyltransferase) (mitochondrial 3-oxoacyl- coa thiolase)|protein_coding|2:176316915:176327753:1|gene:AAEL010697		12
59	18.62	18.64	35.92	35.92	35.92	AAEL010276-PA	aminomethyltransferase|protein_coding|3:61797024:61804282:-1|gene:AAEL010276		14
60	18.56	18.58	22.38	22.38	19.21	AAEL004739-PA	acyl-coa dehydrogenase|protein_coding|2:290350843:290367947:1|gene:AAEL004739		9
61	18.24	18.24	61.16	61.16	56.7	AAEL000951-PA	elongation factor 1-beta2|protein_coding|3:376987939:376989169:-1|gene:AAEL000951		12
62	18.05	18.1	32.09	32.09	32.09	AAEL006928-PA	dihydrolipoamide dehydrogenase|protein_coding|3:361315736:361339520:-1|gene:AAEL006928		12
63	17.9	17.99	7.225	6.276	4.955	AAEL001194-PA	FAS1: fatty acid synthase|protein_coding|2:307545200:307570799:-1|gene:AAEL001194		9
64	17.88	17.93	31.77	25.8	25.8	AAEL002296-PA	trifunctional enzyme beta subunit (tp-beta)|protein_coding|3:374095862:374111948:1|gene:AAEL002296		14
65	17.66	17.72	43.34	43.34	43.34	AAEL006820-PA	lipid storage droplets surface binding protein 2 (lsd2)|protein_coding|1:53022413:53035015:1|gene:AAEL006820		12
66	17.6	17.63	67.86	67.86	67.86	AAEL012359-PA	nucleoside-diphosphate kinase NBR-A, putative|protein_coding|2:111543270:111543912:1|gene:AAEL012359		20
67	17.52	17.59	16.83	16.83	14.46	AAEL007023-PB	estradiol 17 beta-dehydrogenase|protein_coding|2:241999625:242047416:1|gene:AAEL007023		10
68	17.4	17.46	3.64	2.343	1.999	AAEL019618-PB	|protein_coding|2:63500798:63613560:-1|gene:AAEL019618		9
69	17.36	17.38	20	15.54	13.83	AAEL023632-PA	|protein_coding|2:340963975:340973515:-1|gene:AAEL023632		12
70	17.32	17.36	67.86	61.43	61.43	AAEL010299-PD	RpS12: 40S ribosomal protein S12|protein_coding|3:409279204:409281373:1|gene:AAEL010299		19
71	17.31	17.35	40.4	40.4	37.37	AAEL008848-PA	ATP synthase gamma subunit|protein_coding|2:241328712:241337912:1|gene:AAEL008848		11
72	17.25	17.27	28.87	28.66	28.66	AAEL014246-PC	glucosyl/glucuronosyl transferases|protein_coding|2:36271971:36273498:-1|gene:AAEL014246		9
73	17.23	17.28	76.16	55.81	55.81	AAEL004423-PA	mitochondrial F0 ATP synthase D chain, putative|protein_coding|3:206730199:206737936:-1|gene:AAEL004423		16
74	17.16	17.19	9.613	9.613	9.613	AAEL005384-PA	phosphoribosylformylglycinamidine synthase, putative|protein_coding|3:235711371:235733017:-1|gene:AAEL005384		9
75	17.05	17.12	74.29	63.33	63.33	AAEL002572-PA	myosin regulatory light chain 2 (mlc-2)|protein_coding|1:229081202:229083012:-1|gene:AAEL002572		12
76	17.04	17.15	18.81	15.57	15.57	AAEL017263-PA	|protein_coding|3:78079418:78099124:-1|gene:AAEL017263		10
77	17.02	17.08	53.23	53.23	53.23	AAEL006885-PD	14-3-3zeta: 14-3-3 protein zeta|protein_coding|2:25645152:25660231:1|gene:AAEL006885		17
78	16.97	17	50	50	50	AAEL013904-PA	3-hydroxyisobutyrate dehydrogenase|protein_coding|2:96509071:96523303:1|gene:AAEL013904		9
79	16.93	16.97	13.27	13.16	11.97	AAEL022931-PA	|protein_coding|1:134422782:134445283:-1|gene:AAEL022931		9
80	16.92	16.96	54.09	53.46	53.46	AAEL012207-PF	myosin light chain 1,|protein_coding|1:160909590:160910953:1|gene:AAEL012207		13
81	16.77	16.82	42.51	39.72	39.72	AAEL020238-PA	|protein_coding|1:62373535:62375421:1|gene:AAEL020238		13
82	16.65	16.69	44.58	38.55	35.84	AAEL005336-PA	d-3-phosphoglycerate dehydrogenase|protein_coding|2:271210645:271227326:-1|gene:AAEL005336		13
83	16.4	16.48	21.67	21.67	21.67	AAEL008574-PE	acyl-CoA oxidase|protein_coding|3:222567378:222584375:1|gene:AAEL008574		11
84	16.4	16.43	49.72	49.72	49.72	AAEL005170-PC	cytochrome c oxidase subunit iv|protein_coding|2:321867599:321878262:1|gene:AAEL005170		15
85	16.38	16.5	37.55	35.21	28.02	AAEL002886-PD	thioredoxin reductase|protein_coding|1:108201984:108237096:-1|gene:AAEL002886		8
86	16.33	16.43	17.06	15.8	13.99	AAEL014843-PB	heat shock protein|protein_coding|2:104793527:104795674:-1|gene:AAEL014843		10
87	16.32	16.44	51.32	51.32	51.32	AAEL009313-PA	elongation factor -1 beta,delta|protein_coding|1:199821410:199832714:1|gene:AAEL009313		9
88	16.16	16.17	32.35	29.64	26.7	AAEL024228-PA	|protein_coding|2:299315635:299317547:-1|gene:AAEL024228		11
89	16.08	16.09	88.39	88.39	88.39	AAEL014583-PE	RpLP2: 60S acidic ribosomal protein P2|protein_coding|1:30439701:30440121:-1|gene:AAEL014583		17
90	16.06	16.16	39.63	32.17	29.14	AAEL002399-PA	Aspartate aminotransferase|protein_coding|2:303153737:303177232:-1|gene:AAEL002399		12
91	16.01	16.01	24.63	24.01	24.01	AAEL003746-PA	4-Hydroxybutyrate CoA-transferase, putative|protein_coding|1:248503192:248525465:1|gene:AAEL003746		8
92	16	16	28.31	28.07	28.07	AAEL009994-PA	RpL4: 60S ribosomal protein L4|protein_coding|1:193253785:193263498:-1|gene:AAEL009994		10
93	16	16	41.79	41.79	41.79	AAEL007432-PA	serine collagenase 1 precursor, putative|protein_coding|2:134860650:134861456:1|gene:AAEL007432		9
94	16	16	43.33	43.33	43.33	AAEL010823-PA	ATP synthase delta chain|protein_coding|3:51727775:51748431:1|gene:AAEL010823		10
95	15.96	16	37.18	36.54	36.54	AAEL010756-PE	RpS19: 40S ribosomal protein S19|protein_coding|3:294224932:294225465:1|gene:AAEL010756		8
96	15.91	15.99	39.34	38.86	38.86	AAEL004313-PB	fk506-binding protein|protein_coding|2:387566096:387648683:1|gene:AAEL004313		8
97	15.68	15.78	19.24	14.68	13.68	AAEL020430-PA	|protein_coding|2:110941448:110959422:1|gene:AAEL020430		10
98	15.51	15.6	26.49	26.49	26.49	AAEL004855-PA	ADP,ATP carrier protein|protein_coding|2:115284424:115296534:-1|gene:AAEL004855		8
99	15.38	15.42	38.73	38.73	38.73	AAEL010821-PA	RpLP0: 60S ribosomal protein LP0|protein_coding|3:52049302:52050511:1|gene:AAEL010821		11
100	15.36	35.01	16.39	12.94	11.08	AAEL010434-PA	vitellogenin-A1 precursor|protein_coding|3:67489943:67496515:1|gene:AAEL010434		18
101	15.27	15.34	20.67	19.43	17.84	AAEL004054-PA	CYP4G36: cytochrome P450|protein_coding|1:135800833:135833810:-1|gene:AAEL004054		8
102	14.99	15.1	11.67	10.75	10.75	AAEL010698-PB	importin beta-4|protein_coding|2:176198771:176212573:1|gene:AAEL010698		9
103	14.92	14.96	10.15	8.186	7.269	AAEL000444-PA	udp-glucose glycoprotein:glucosyltransferase|protein_coding|3:183473709:183511004:-1|gene:AAEL000444		8
104	14.35	14.36	13.83	13.83	11.8	AAEL012897-PA	aconitase, mitochondrial|protein_coding|2:365950145:365966056:1|gene:AAEL012897		7
105	14.25	14.25	37.54	37.24	36.94	AAEL007707-PB	malate dehydrogenase|protein_coding|2:470385191:470403141:-1|gene:AAEL007707		12
106	14.15	14.15	11.25	10.29	9.231	AAEL012062-PZ	Na+/K+ ATPase alpha subunit|protein_coding|1:270556775:270776552:1|gene:AAEL012062		9
107	14.08	14.08	24.08	17.46	17.46	AAEL009872-PA	alanine aminotransferase|protein_coding|1:92328868:92388834:-1|gene:AAEL009872		10
108	14.06	14.06	44.59	44.26	44.26	AAEL029007-PC	3-hydroxyacyl-coa dehyrogenase|protein_coding|3:235201041:235212021:-1|gene:AAEL029007		9
109	14.03	14.06	20.86	20.86	16.84	AAEL025697-PA	|protein_coding|3:295388179:295403780:1|gene:AAEL025697		9
110	14	14	22.7	20.13	20.13	AAEL011789-PD	Probable citrate synthase 2, mitochondrial Precursor (EC 2.3.3.1)|protein_coding|3:288779393:288818416:-1|gene:AAEL011789		7
111	14	14	35.29	35.29	35.29	AAEL009345-PA	prohibitin|protein_coding|2:404851567:404852750:-1|gene:AAEL009345		10
112	14	14	20.04	20.04	20.04	AAEL027336-PB	|protein_coding|1:147917324:147933424:1|gene:AAEL027336		9
113	14	14	50.51	50.51	50.51	AAEL013279-PB	peptidyl-prolyl cis-trans isomerase (cyclophilin)|protein_coding|2:94717898:94729614:1|gene:AAEL013279		9
114	14	14	20.34	20.34	20.34	AAEL012579-PA	Aspartate aminotransferase|protein_coding|1:285506665:285521912:-1|gene:AAEL012579		7
115	14	14	40.86	40.86	40.86	AAEL012172-PC	methylthioadenosine phosphorylase|protein_coding|2:204263088:204263984:-1|gene:AAEL012172		7
116	14	14	27.23	27.23	27.23	AAEL011973-PA	fumarylacetoacetate hydrolase|protein_coding|2:209119633:209125002:-1|gene:AAEL011973		7
117	14	14	31.48	31.48	31.48	AAEL007049-PA	proteasome subunit beta type|protein_coding|3:299827824:299841154:-1|gene:AAEL007049		7
118	13.89	13.92	44.17	43.2	39.81	AAEL008103-PB	RpS8: 40S ribosomal protein S8|protein_coding|3:14572078:14580603:-1|gene:AAEL008103		11
119	13.83	13.91	12.79	11.33	11.33	AAEL025199-PA	|protein_coding|1:183191969:183279217:-1|gene:AAEL025199		8
120	13.79	15.91	6.756	4.935	4.935	AAEL006126-PA	|protein_coding|3:68084662:68091060:1|gene:AAEL006126		8
121	13.79	13.83	17.87	15.54	13.54	AAEL008216-PA	aconitase|protein_coding|2:5912503:5920806:-1|gene:AAEL008216		7
122	13.74	13.8	24.18	24.18	19	AAEL001134-PA	Probable methylmalonate-semialdehyde dehydrogenase [acylating], mitochondrial Precursor (Malonate-semialdehyde dehydrogenase [acylating])(MMSDH)(EC 1.2.1.27)(EC 1.2.1.18)		8
123	13.72	13.74	18.72	18.72	18.72	AAEL023188-PA	|protein_coding|2:25945512:25973085:-1|gene:AAEL023188		10
124	13.6	13.63	27.05	23.57	23.57	AAEL004059-PB	cystathionine beta-lyase|protein_coding|1:137364149:137382936:1|gene:AAEL004059		9
125	13.59	13.62	72.28	72.28	72.28	AAEL026304-PA	|protein_coding|2:428799495:428806186:-1|gene:AAEL026304		28
126	13.55	13.6	17.09	17.09	17.09	AAEL022056-PA	|protein_coding|NIGP01000612:15596:17086:-1|gene:AAEL022056		9
127	13.5	13.58	51.46	51.46	44.66	AAEL025082-PA	Peptidyl-prolyl cis-trans isomerase|protein_coding|NIGP01000838:113214:121227:1|gene:AAEL025082		16
128	13.46	13.51	26.56	23.33	23.33	AAEL013637-PA	homogentisate 1,2-dioxygenase|protein_coding|2:324372781:324391906:-1|gene:AAEL013637		7
129	13.39	13.5	11.72	9.31	8.427	AAEL001421-PC	high density lipoprotien binding protein / vigilin|protein_coding|2:46320625:46328964:1|gene:AAEL001421		7
130	13.34	13.41	17.09	12.7	11.62	AAEL003046-PB	saposin|protein_coding|1:129110206:129145946:1|gene:AAEL003046		12
131	13.3	13.37	40.48	40.48	40.48	AAEL025608-PA	Putative cuticle protein|protein_coding|2:428882140:428882584:1|gene:AAEL025608		15
132	13.11	13.18	36.11	31.17	29.01	AAEL011302-PC	Annexin|protein_coding|3:140270834:140288215:1|gene:AAEL011302		9
133	13.1	13.16	25.06	16.55	16.55	AAEL002851-PA	Tubulin beta chain|protein_coding|3:233420867:233438030:-1|gene:AAEL002851		8
134	12.91	12.97	52.5	52.5	52.5	AAEL023486-PA	Eukaryotic translation initiation factor 5A (Fragment)|protein_coding|NIGP01000083:15389:20852:-1|gene:AAEL023486		9
135	12.52	12.55	14.81	14	11.81	AAEL018323-PD	|protein_coding|3:109964767:109981295:1|gene:AAEL018323		7
136	12.36	12.39	19.84	16.97	14.52	AAEL014080-PA	ALDH14080: aldehyde dehydrogenase|protein_coding|1:238615694:238670832:-1|gene:AAEL014080		7
137	12.21	12.25	27.19	25.22	22.81	AAEL017029-PB	|protein_coding|2:6799199:6889529:-1|gene:AAEL017029		7
138	12.17	12.22	75.22	75.22	75.22	AAEL023070-PA	|protein_coding|3:109880882:109884375:-1|gene:AAEL023070		11
139	12.17	12.18	27.51	26.04	26.04	AAEL013675-PA	eukaryotic translation initiation factor|protein_coding|3:235537326:235544763:-1|gene:AAEL013675		7
140	12.15	12.21	34.56	34.19	34.19	AAEL007033-PA	pyrroline-5-carboxylate reductase|protein_coding|2:224446163:224452234:-1|gene:AAEL007033		8
141	12.13	12.13	13.96	13.96	11.52	AAEL010004-PC	|protein_coding|1:194187833:194221126:-1|gene:AAEL010004		6
142	12.1	12.11	25.45	25.45	21.88	AAEL000428-PA	Tdo: tryptophan 2,3-dioxygenase (TDO)(EC 1.13.11.11)|protein_coding|3:186858095:186870541:1|gene:AAEL000428		7
143	12.04	12.07	22.22	22.22	17.2	AAEL013075-PB	|protein_coding|1:31737772:31750878:1|gene:AAEL013075		7
144	12.04	12.04	39.92	33.19	33.19	AAEL024040-PA	|protein_coding|NIGP01000627:24609:32829:-1|gene:AAEL024040		8
145	12.03	12.03	22.65	20.99	20.99	AAEL012578-PA	Phosphoserine aminotransferase|protein_coding|1:285243762:285244907:1|gene:AAEL012578		6
146	12	12	11.84	11.84	10.35	AAEL014426-PA	glycine dehydrogenase|protein_coding|1:159027135:159042957:1|gene:AAEL014426		6
147	12	12	13.77	13.64	11.85	AAEL003873-PD	Glycerol-3-phosphate dehydrogenase|protein_coding|3:85262697:85265190:1|gene:AAEL003873		6
148	12	12	14.33	14.18	14.18	AAEL015116-PA	prophenoloxidase|protein_coding|2:199339029:199341272:-1|gene:AAEL015116		6
149	12	12	31.37	31.37	31.37	AAEL017133-PA	|protein_coding|2:22989505:22990272:-1|gene:AAEL017133		6
150	12	12	64.23	64.23	64.23	AAEL015450-PA	ribonuclease UK114, putative|protein_coding|2:197899567:197900097:-1|gene:AAEL015450		7
151	12	12	23.11	23.11	23.11	AAEL004195-PA	membrane associated progesterone receptor|protein_coding|1:15673902:15729180:-1|gene:AAEL004195		7
152	12	12	31.37	31.37	31.37	AAEL003235-PB	|protein_coding|2:366397347:366398273:1|gene:AAEL003235		6
153	12	12	33.96	33.96	33.96	AAEL002047-PA	RpS10: 40S ribosomal protein S10|protein_coding|1:58231994:58232547:-1|gene:AAEL002047		8
154	11.96	12	40.82	40.82	40.82	AAEL019408-PA	2-Cys thioredoxin peroxidase|protein_coding|3:401752414:401753004:1|gene:AAEL019408		14
155	11.89	11.93	34.58	32.56	32.56	AAEL002077-PA	UV excision repair protein rad23|protein_coding|1:58394172:58413690:-1|gene:AAEL002077		7
156	11.76	11.78	35.62	33.01	33.01	AAEL009601-PA	pyridoxine kinase|protein_coding|2:169189946:169192941:1|gene:AAEL009601		6
157	11.64	11.84	63.71	62.9	62.9	AAEL003669-PA	Histone H2A|protein_coding|2:316691033:316691407:1|gene:AAEL003669		19
158	11.48	11.62	22.95	20.61	20.61	AAEL003606-PA	purine biosynthesis protein 6, pur6|protein_coding|1:69189676:69196098:-1|gene:AAEL003606		7
159	11.41	11.46	32.5	32.5	32.5	AAEL005508-PA	NADH-ubiquinone oxidoreductase 24 kda subunit|protein_coding|1:150886473:150895500:1|gene:AAEL005508		9
160	11.41	11.46	22.48	22.48	22.48	AAEL006169-PA	Lysosomal aspartic protease Precursor (EC 3.4.23.-)|protein_coding|1:126030407:126031890:1|gene:AAEL006169		7
161	11.4	11.47	46.89	41.15	41.15	AAEL001061-PB	GSTD1: glutathione S-transferase (GSTD1)|protein_coding|1:299812954:299824933:1|gene:AAEL001061		8
162	11.31	11.39	23.18	23.18	23.18	AAEL027839-PA	Putative translocon-associated protein|protein_coding|NIGP01000521:29994:38667:1|gene:AAEL027839		13
163	11.29	11.36	27.72	19.1	15.81	AAEL004294-PB	dihydrolipoamide acetyltransferase component of pyruvate dehydrogenase|protein_coding|2:293048657:293076729:1|gene:AAEL004294		7
164	11.02	11.08	48.19	48.19	48.19	AAEL010012-PA	sar1: GTP-binding protein sar1|protein_coding|1:194273270:194283773:-1|gene:AAEL010012		6
165	10.93	10.99	22.67	19.56	19.56	AAEL006642-PA	Tubulin alpha chain|protein_coding|3:148473673:148475940:-1|gene:AAEL006642		6
166	10.64	10.74	63.35	59.01	59.01	AAEL002504-PB	ATP synthase delta chain, mitochondrial|protein_coding|1:90471308:90485057:-1|gene:AAEL002504		13
167	10.6	10.64	34.85	34.85	29.88	AAEL012731-PA	Adk2: Adenylate kinase 2, mitochondrial (AK 2)(EC 2.7.4.3)(ATP-AMP transphosphorylase 2)|protein_coding|2:16234427:16248557:-1|gene:AAEL012731		8
168	10.58	10.61	23.29	14.46	12.85	AAEL019604-PC	|protein_coding|2:136243301:136331256:1|gene:AAEL019604		5
169	10.51	10.62	19.14	18.89	16.37	AAEL002501-PB	protein disulfide isomerase|protein_coding|1:90490045:90502515:1|gene:AAEL002501		6
170	10.48	10.55	58.33	54.63	40.74	AAEL004457-PE	cytochrome c|protein_coding|2:473315082:473315408:1|gene:AAEL004457		5
171	10.42	10.46	28.87	21.78	18.11	AAEL014600-PA	4-hydroxyphenylpyruvate dioxygenase|protein_coding|3:313919303:313926494:-1|gene:AAEL014600		7
172	10.23	10.25	25.19	21.98	16.79	AAEL005951-PD	lipid storage droplets surface binding protein|protein_coding|1:257720325:257733998:1|gene:AAEL005951		5
173	10.22	10.24	71.21	62.12	52.27	AAEL005997-PA	allergen, putative|protein_coding|3:154732040:154745640:-1|gene:AAEL005997		7
174	10.18	10.19	33.63	33.63	33.63	AAEL000713-PC	reticulon/nogo|protein_coding|2:458862652:458882552:-1|gene:AAEL000713		10
175	10.08	10.17	19.15	15.04	12.62	AAEL025856-PA	|protein_coding|NIGP01000544:5372:8012:1|gene:AAEL025856		8
176	10.07	10.14	11.15	9.67	8.646	AAEL002426-PA	|protein_coding|1:177333499:177346208:-1|gene:AAEL002426		5
177	10.07	10.08	31.9	31.9	31.9	AAEL013528-PA	TPX1: thioredoxin peroxidase|protein_coding|1:144001368:144002645:-1|gene:AAEL013528		8
178	10.02	10.02	77.21	72.79	72.79	AAEL008289-PB	pupal cuticle protein 78E, putative|protein_coding|2:67257212:67269642:-1|gene:AAEL008289		12
179	10.01	10.01	64.86	64.86	64.86	AAEL017563-PA	|protein_coding|2:205827573:205837425:1|gene:AAEL017563		10
180	10	10	31.15	24.26	24.26	AAEL005515-PI	heterogeneous nuclear ribonucleoprotein|protein_coding|1:8733148:8745533:-1|gene:AAEL005515		5
181	10	10	14.57	14.57	14.57	AAEL019717-PB	Mitochondrial phosphate carrier protein|protein_coding|3:51592277:51610099:-1|gene:AAEL019717		5
182	10	10	17.81	17.81	17.81	AAEL014797-PA	acyl-coa dehydrogenase|protein_coding|2:324343729:324345664:-1|gene:AAEL014797		6
183	10	10	21.97	21.97	21.97	AAEL008330-PB	hexaprenyldihydroxybenzoate methyltransferase|protein_coding|2:274087306:274104395:1|gene:AAEL008330		6
184	10	10	13.19	13.19	13.19	AAEL001420-PA	LRIM8: leucine-rich immune protein (Short)|protein_coding|2:48269428:48271010:1|gene:AAEL001420		5
185	9.85	9.92	33.93	33.93	33.93	AAEL004873-PB	|protein_coding|1:288196631:288197559:-1|gene:AAEL004873		5
186	9.85	9.91	17.14	16.9	13.81	AAEL014452-PA	acyl-coa dehydrogenase|protein_coding|2:118936939:118946720:1|gene:AAEL014452		7
187	9.84	9.9	22.2	20.49	20.49	AAEL004209-PM	opioid-binding protein/cell adhesion molecule, putative|protein_coding|3:292663253:293020814:1|gene:AAEL004209		7
188	9.82	9.89	27.06	26.67	26.67	AAEL006070-PA	Phosphoglycerate mutase|protein_coding|1:184012161:184013055:1|gene:AAEL006070		6
189	9.7	9.82	46.05	46.05	46.05	AAEL014944-PA	cytochrome c oxidase polypeptide|protein_coding|3:204254863:204255321:1|gene:AAEL014944		14
190	9.58	9.67	45.51	45.51	37.82	AAEL014932-PC	Transcription factor BTF3|protein_coding|2:145104560:145105030:1|gene:AAEL014932		6
191	9.45	9.58	53.08	53.08	45.38	AAEL025999-PA	40S ribosomal protein S17|protein_coding|NIGP01001222:5972:12274:1|gene:AAEL025999		7
192	9.32	9.45	11.01	11.01	11.01	AAEL002610-PA	serine protease|protein_coding|3:257284634:257286160:-1|gene:AAEL002610		6
193	9.14	9.19	33.97	33.97	33.97	AAEL013536-PD	ubiquitin (ribosomal protein L40)|protein_coding|2:246241459:246242004:-1|gene:AAEL013536		6
194	9.09	9.14	23.16	21.4	21.4	AAEL000143-PA	|protein_coding|1:197311744:197312657:1|gene:AAEL000143		5
195	8.98	9.06	17.1	14.71	14.71	AAEL002687-PA	sterol carrier protein-2, putative|protein_coding|2:464912936:464945097:-1|gene:AAEL002687		5
196	8.96	9.09	28.81	28.81	25.51	AAEL008192-PA	RpS3: 40S ribosomal protein S3|protein_coding|3:53589065:53606919:-1|gene:AAEL008192		5
197	8.93	8.97	42.02	40.96	40.96	AAEL006922-PA	calponin/transgelin|protein_coding|3:143588113:143697479:1|gene:AAEL006922		7
198	8.89	8.95	80.36	79.46	79.46	AAEL003530-PA	RpLP1: acidic ribosomal protein P1, putative|protein_coding|2:256239130:256239852:1|gene:AAEL003530		12
199	8.85	8.93	41.42	30.77	20.12	AAEL022935-PA	|protein_coding|3:341140185:341140694:-1|gene:AAEL022935		16
200	8.77	8.84	32.91	29.07	15.34	AAEL013952-PE	prohibitin|protein_coding|2:332007092:332014998:-1|gene:AAEL013952		5
201	8.74	8.94	13.7	12.52	9.074	AAEL010159-PA	importin beta-3|protein_coding|3:149260439:149318840:1|gene:AAEL010159		6
202	8.49	8.6	22.35	22.35	20.24	AAEL002861-PA	|protein_coding|1:256024150:256025553:1|gene:AAEL002861		6
203	8.44	8.48	4.89	4.381	2.955	AAEL026217-PA	|protein_coding|2:293815395:293832896:-1|gene:AAEL026217		4
204	8.33	8.36	38.36	31.96	31.96	AAEL011711-PA	nascent polypeptide associated complex alpha subunit (nac alpha)|protein_coding|2:105789665:105795553:-1|gene:AAEL011711		7
205	8.25	8.27	13.04	13.04	8.522	AAEL003581-PD	amidophosphoribosyltransferase|protein_coding|1:69235014:69236862:1|gene:AAEL003581		5
206	8.19	8.3	18.09	15.13	15.13	AAEL007778-PA	leucine-rich transmembrane protein|protein_coding|3:133533212:133535021:1|gene:AAEL007778		7
207	8.19	8.21	19.28	19.28	17.17	AAEL016984-PA	Glyceraldehyde-3-phosphate dehydrogenase|protein_coding|2:296894460:296895458:1|gene:AAEL016984		4
208	8.18	8.4	22.45	22.22	16.9	AAEL008341-PA	Adenosylhomocysteinase|protein_coding|1:81996523:82002865:1|gene:AAEL008341		5
209	8.18	8.24	50.34	50.34	44.3	AAEL012326-PA	calmodulin|protein_coding|3:316468988:316550644:-1|gene:AAEL012326		4
210	8.17	8.19	27.65	27.65	23.96	AAEL013221-PC	RpL10a: 60S ribosomal protein L10a|protein_coding|3:341031116:341032320:1|gene:AAEL013221		6
211	8.09	8.18	19.17	19.17	19.17	AAEL009894-PC	LRIM21: leucine-rich immune protein (Coil-less)|protein_coding|3:122199923:122201083:-1|gene:AAEL009894		6
212	8.07	8.08	15.03	14.74	14.74	AAEL000032-PE	RpS6: 40S ribosomal protein S6|protein_coding|3:102899691:102909375:-1|gene:AAEL000032		6
213	8.07	8.07	36.49	36.49	31.76	AAEL003957-PE	|protein_coding|3:268285883:268318979:1|gene:AAEL003957		4
214	8.06	8.07	10.74	6.991	6.991	AAEL006834-PA	glutamate semialdehyde dehydrogenase|protein_coding|3:4367011:4408582:1|gene:AAEL006834		4
215	8.04	8.05	30.63	20.3	20.3	AAEL011627-PA	ribose-5-phosphate isomerase|protein_coding|3:281587215:281588030:-1|gene:AAEL011627		5
216	8.03	8.13	14.45	9.927	9.927	AAEL013492-PB	PPO5: prophenoloxidase|protein_coding|2:199300412:199313790:-1|gene:AAEL013492		5
217	8.02	8.03	19.2	14.13	14.13	AAEL009185-PF	arginine or creatine kinase|protein_coding|2:97465684:97613305:1|gene:AAEL009185		4
218	8.02	8.02	6.052	4.968	4.968	AAEL025680-PA	|protein_coding|NIGP01001744:48557:92660:-1|gene:AAEL025680		4
219	8.02	8.02	16.4	13.49	13.49	AAEL015314-PM	cAMP-dependent protein kinase type ii regulatory subunit|protein_coding|2:112306496:112516848:1|gene:AAEL015314		4
220	8.02	8.02	47.47	36.36	36.36	AAEL006509-PA	|protein_coding|2:468690096:468690516:1|gene:AAEL006509		7
221	8.01	8.02	30.41	17.51	17.51	AAEL005097-PB	cold induced protein (BnC24A), putative|protein_coding|3:82820404:82821803:-1|gene:AAEL005097		4
222	8	8	20.54	11.63	11.63	AAEL021809-PA	|protein_coding|NIGP01000376:8734:10052:-1|gene:AAEL021809		4
223	8	8	19.45	18.84	18.84	AAEL013739-PA	electron transport oxidoreductase|protein_coding|1:237623076:237641550:1|gene:AAEL013739		4
224	8	8	64.49	63.55	63.55	AAEL013515-PA	pupal cuticle protein, putative|protein_coding|2:37553405:37553794:-1|gene:AAEL013515		9
225	8	8	39.29	39.29	38.57	AAEL015006-PB	RpL23: 60S ribosomal protein L23 (L17A)(AeRpL17A)|protein_coding|2:337786665:337787448:1|gene:AAEL015006		5
226	8	8	25.82	20.59	20.59	AAEL011871-PA	cytochrome C1|protein_coding|2:187278980:187290769:1|gene:AAEL011871		5
227	8	8	18.48	18.48	18.48	AAEL011813-PA	Uncharacterized protein (Fragment)|protein_coding|3:113233282:113234535:1|gene:AAEL011813		4
228	8	8	19.53	19.19	19.19	AAEL004325-PA	RpL5: 60S ribosomal protein L5|protein_coding|2:386652901:386656913:-1|gene:AAEL004325		4
229	8	8	9.091	7.504	7.504	AAEL000944-PA	|protein_coding|2:301817257:301908939:-1|gene:AAEL000944		4
230	8	8	18.7	18.7	18.7	AAEL023983-PA	40S ribosomal protein S4|protein_coding|2:178988711:178995690:1|gene:AAEL023983		4
231	8	8	32.57	32.57	32.57	AAEL014889-PA	NADH:ubiquinone dehydrogenase, putative|protein_coding|2:104559112:104568588:-1|gene:AAEL014889		4
232	8	8	35.76	35.76	35.76	AAEL014562-PA	RpL12: 60S ribosomal protein L12|protein_coding|2:235218225:235231056:1|gene:AAEL014562		5
233	8	8	32	32	32	AAEL014556-PC	|protein_coding|2:332339090:332339755:1|gene:AAEL014556		4
234	8	8	39.68	39.68	39.68	AAEL013353-PG	Profilin|protein_coding|2:240430884:240465770:-1|gene:AAEL013353		4
235	8	8	33.64	33.64	33.64	AAEL010754-PB	Mitochondrial ATP synthase F chain|protein_coding|3:294088672:294088995:-1|gene:AAEL010754		5
236	8	8	15.78	15.78	15.78	AAEL010480-PA	serine-pyruvate aminotransferase|protein_coding|1:278694837:278706343:1|gene:AAEL010480		4
237	8	8	20.91	20.91	20.91	AAEL008473-PA	cysteine-rich venom protein, putative|protein_coding|2:19337701:19339302:1|gene:AAEL008473		4
238	8	8	15.83	15.83	15.83	AAEL008257-PA	heterogeneous nuclear ribonucleoprotein 27c|protein_coding|3:6573829:6575025:1|gene:AAEL008257		4
239	8	8	28.91	28.91	28.91	AAEL007549-PA	phosphatidylethanolamine-binding protein|protein_coding|2:327281246:327281881:-1|gene:AAEL007549		4
240	8	8	30.99	30.99	30.99	AAEL003872-PA	Tctp: translationally-controlled tumor protein homolog (TCTP)|protein_coding|3:85147529:85159574:1|gene:AAEL003872		8
241	8	8	24.42	24.42	24.42	AAEL003491-PF	proline synthetase associated protein|protein_coding|1:229156293:229173535:-1|gene:AAEL003491		4
242	8	8	23.98	23.98	23.98	AAEL002898-PA	|protein_coding|1:108662082:108680425:1|gene:AAEL002898		6
243	8	8	38.68	38.68	38.68	AAEL002813-PA	coupling factor, putative|protein_coding|1:304488666:304509955:1|gene:AAEL002813		10
244	7.92	8	40.52	39.87	39.87	AAEL019937-PA	Superoxide dismutase [Cu-Zn]		4
245	7.92	8	22.75	22.75	22.75	AAEL009324-PA	hydroxyacyl dehydrogenase|protein_coding|1:55128774:55167745:1|gene:AAEL009324		4
246	7.89	8	6.017	6.017	6.017	AAEL005879-PA	vinculin|protein_coding|2:66337992:66363909:1|gene:AAEL005879		4
247	7.86	8.1	52.94	52.94	47.79	AAEL027974-PA	Histone H3|protein_coding|NIGP01000819:26120:26530:-1|gene:AAEL027974		10
248	7.85	7.96	41.51	41.51	41.51	AAEL010777-PA	thioredoxin (TRX), putative|protein_coding|2:305309603:305331629:-1|gene:AAEL010777		4
249	7.74	7.94	4.151	3.019	1.887	AAEL008160-PA	FAS2: fatty acid synthase|protein_coding|3:9993990:10001396:-1|gene:AAEL008160		4
250	7.68	7.8	15.34	15.34	15.34	AAEL014275-PA	molybdopterin cofactor sulfurase (mosc)|protein_coding|1:83833690:83834817:-1|gene:AAEL014275		4
251	7.67	7.79	20.16	14.2	12.76	AAEL007681-PA	NADH-ubiquinone oxidoreductase flavoprotein 1 (ndufv1)|protein_coding|2:250804670:250832976:1|gene:AAEL007681		4
252	7.62	7.79	35.66	35.66	28.32	AAEL000854-PB	fumarylacetoacetate hydrolase|protein_coding|3:362027686:362028972:-1|gene:AAEL000854		4
253	7.58	7.69	15.5	11.24	11.24	AAEL009029-PA	ALDH9029: aldehyde dehydrogenase|protein_coding|3:193312217:193348447:1|gene:AAEL009029		4
254	7.54	7.66	24.21	24.21	24.21	AAEL004088-PH	aldo-keto reductase|protein_coding|3:401671882:401678110:-1|gene:AAEL004088		4
255	7.52	7.68	32.27	32.27	29.09	AAEL002309-PA	TPX4: Thioredoxin Peroxidase.|protein_coding|3:374160882:374177731:1|gene:AAEL002309		4
256	7.45	7.63	28.79	28.79	28.79	AAEL010840-PC	|protein_coding|2:127676033:127682292:1|gene:AAEL010840		6
257	7.27	7.59	26.41	19.56	15.89	AAEL006634-PA	acetyl-coa acetyltransferase, mitochondrial (acetoacetyl-coa thiolase)|protein_coding|3:249721209:249722604:-1|gene:AAEL006634		4
258	7.17	7.34	20.81	20.81	17.39	AAEL009995-PA	transmembrane protein, putative|protein_coding|1:194137405:194154115:1|gene:AAEL009995		4
259	7.17	7.33	13.15	13.15	13.15	AAEL021795-PA	|protein_coding|2:64822314:64823525:-1|gene:AAEL021795		5
260	7.15	7.42	60.5	40.34	32.77	AAEL008697-PB	cytochrome c oxidase, subunit VB, putative|protein_coding|2:321499876:321511849:-1|gene:AAEL008697		4
261	7.08	7.16	26.9	26.9	26.9	AAEL013320-PA	translocon-associated protein, delta subunit|protein_coding|3:34142764:34143542:1|gene:AAEL013320		4
262	7.07	7.26	31.77	31.77	31.77	AAEL013341-PB	lethal(2)essential for life protein, l2efl|protein_coding|2:135655756:135656563:-1|gene:AAEL013341		4
263	7.06	7.15	6.693	5.894	5.894	AAEL019957-PC	|protein_coding|1:139742863:139839738:1|gene:AAEL019957		4
264	7.03	7.12	27.95	27.95	27.95	AAEL025321-PA	|protein_coding|1:295494088:295495045:-1|gene:AAEL025321		4
265	6.91	6.99	25.64	25.64	25.64	AAEL016972-PC	|protein_coding|3:296804070:296950582:1|gene:AAEL016972		4
266	6.89	7	17.05	13.49	10.94	AAEL003664-PB	lupus la ribonucleoprotein|protein_coding|2:316610301:316623083:1|gene:AAEL003664		7
267	6.77	6.84	17.24	17.24	17.24	AAEL009634-PJ	steroid dehydrogenase|protein_coding|1:222594303:222663962:1|gene:AAEL009634		4
268	6.75	6.83	15.35	8.511	8.511	AAEL010608-PC	succinate dehydrogenase|protein_coding|3:291643319:291657919:1|gene:AAEL010608		4
269	6.74	6.82	20.86	12.83	10.34	AAEL012994-PA	Glucose-6-phosphate isomerase|protein_coding|3:297242156:297262602:1|gene:AAEL012994		4
270	6.72	6.91	37.5	29.89	29.89	AAEL006872-PA	calponin/transgelin|protein_coding|3:369360543:369374372:1|gene:AAEL006872		4
271	6.66	6.73	21.93	21.93	21.93	AAEL005946-PA	NADH-ubiquinone oxidoreductase subunit B14.5b|protein_coding|1:257747136:257766232:1|gene:AAEL005946		5
272	6.62	6.65	16.27	16.27	16.27	AAEL003193-PB	inorganic pyrophosphatase|protein_coding|1:192133164:192163550:1|gene:AAEL003193		4
273	6.57	6.89	20.48	20.48	17.47	AAEL002269-PB	purine nucleoside phosphorylase|protein_coding|2:31112157:31128299:-1|gene:AAEL002269		4
274	6.54	6.57	30.53	25.66	20.35	AAEL012035-PA	vacuolar ATP synthase subunit e|protein_coding|3:147280653:147289528:1|gene:AAEL012035		4
275	6.52	9.02	20.94	12.09	9.747	AAEL006824-PA	Cytochrome P450|protein_coding|1:82805139:82813605:1|gene:AAEL006824		5
276	6.44	6.47	25.36	25.36	19.62	AAEL007385-PF	Ferritin subunit Precursor (EC 1.16.3.1)(Ferritin heavy chain-like protein)(AeFer(H))|protein_coding|1:259795113:259802748:-1|gene:AAEL007385		3
277	6.41	6.43	28.33	28.33	20.17	AAEL006061-PA	Prosalpha2: 26S proteasome alpha 2 subunit|protein_coding|3:74042762:74043602:-1|gene:AAEL006061		3
278	6.38	6.47	13.74	13.74	8.689	AAEL015458-PA	Tf1: transferrin|protein_coding|1:22490674:22492640:-1|gene:AAEL015458		3
279	6.34	12.17	22.18	21.98	18.22	AAEL013407-PA	Cat: Catalase|protein_coding|2:159254074:159303888:1|gene:AAEL013407		7
280	6.34	6.42	6.394	6.394	6.394	AAEL000581-PA	|protein_coding|3:12024840:12056182:-1|gene:AAEL000581		5
281	6.3	6.32	23.93	16.93	11.29	AAEL012904-PA	rab gdp-dissociation inhibitor|protein_coding|2:251847284:251867363:1|gene:AAEL012904		3
282	6.27	6.29	55.56	55.56	55.56	AAEL007883-PE	fk506-binding protein|protein_coding|3:382192880:382196874:1|gene:AAEL007883		4
283	6.25	6.39	11.85	11.85	11.85	AAEL009291-PA	retinoid-inducible serine carboxypeptidase (serine carboxypeptidase|protein_coding|2:17435595:17437040:-1|gene:AAEL009291		5
284	6.22	6.24	36.79	36.79	21.76	AAEL007135-PA	peroxiredoxin 5, prdx5|protein_coding|3:69781105:69810088:1|gene:AAEL007135		4
285	6.19	6.2	24.52	24.52	24.52	AAEL000987-PA	RpL8: 60S ribosomal protein L8|protein_coding|2:10487094:10489979:1|gene:AAEL000987		5
286	6.18	6.2	13.22	9.783	7.428	AAEL017437-PC	|protein_coding|1:150839561:150859656:-1|gene:AAEL017437		3
287	6.14	6.19	15.09	15.09	10.24	AAEL026984-PA	3-hydroxyisobutyryl-CoA hydrolase, mitochondrial|protein_coding|1:194250774:194251961:-1|gene:AAEL026984		3
288	6.12	6.13	11.17	11.17	7.509	AAEL010063-PA	chaperonin|protein_coding|3:10684063:10694085:1|gene:AAEL010063		3
289	6.1	6.2	16.95	16.95	15.01	AAEL013845-PC	endoplasmic reticulum resident protein (ERp44), putative|protein_coding|1:103529007:103562042:-1|gene:AAEL013845		6
290	6.09	6.21	21.81	21.81	16.05	AAEL009829-PA	ARL3, putative|protein_coding|2:191697841:191699215:-1|gene:AAEL009829		3
291	6.09	6.1	31.65	31.65	23.02	AAEL001964-PB	protein serine/threonine kinase, putative|protein_coding|2:426286740:426294755:1|gene:AAEL001964		4
292	6.08	6.09	12.15	12.15	8.1	AAEL005408-PA	annexin x|protein_coding|1:247154973:247156143:-1|gene:AAEL005408		4
293	6.05	6.06	20.32	16.84	10.96	AAEL023037-PD	|protein_coding|2:147229420:147269119:-1|gene:AAEL023037		3
294	6.03	6.04	17.36	10.65	10.65	AAEL011288-PA	elongation factor 1 gamma|protein_coding|1:15012322:15022422:-1|gene:AAEL011288		3
295	6.03	6.03	14.22	12.05	9.398	AAEL002416-PB	short-chain dehydrogenase|protein_coding|1:176718753:176726650:1|gene:AAEL002416		3
296	6.02	6.09	17.97	17.97	10.89	AAEL005567-PD	nucleosome assembly protein|protein_coding|3:43502:44792:1|gene:AAEL005567		3
297	6.02	6.02	13.82	12.56	12.56	AAEL008849-PA	selenophosphate synthase|protein_coding|2:241374825:241391481:-1|gene:AAEL008849		4
298	6.01	6.02	2.926	1.979	1.979	AAEL023148-PK	|protein_coding|1:214011858:214325770:-1|gene:AAEL023148		3
299	6.01	6.02	14.1	11.28	11.28	AAEL009387-PD	hexokinase|protein_coding|3:276095865:276171481:1|gene:AAEL009387		4
300	6.01	6.02	10.98	8.062	8.062	AAEL013967-PA	Methylmalonyl-CoA carboxyltransferase 12S subunit, putative|protein_coding|3:10619034:10636302:-1|gene:AAEL013967		3
301	6.01	6.01	17.82	13.09	13.09	AAEL010168-PA	RpS2: 40S ribosomal protein S2|protein_coding|3:149352818:149353850:-1|gene:AAEL010168		3
302	6.01	6.01	27.27	27.27	27.27	AAEL004234-PA	|protein_coding|1:104968099:104983311:1|gene:AAEL004234		5
303	6	9.32	25.58	25.58	25.58	AAEL011116-PA	14-3-3 protein sigma, gamma, zeta, beta/alpha|protein_coding|3:37916533:37977519:1|gene:AAEL011116		7
304	6	6.01	44.12	22.06	22.06	AAEL011587-PC	RpL27: 60S ribosomal protein L27, putative|protein_coding|3:315246538:315252571:1|gene:AAEL011587		3
305	6	6	8.729	6.641	6.641	AAEL003514-PA	centromere/microtubule binding protein cbf5|protein_coding|3:263598982:263611595:1|gene:AAEL003514		3
306	6	6	45.35	32.56	32.56	AAEL029013-PA	|protein_coding|2:126273077:126273337:1|gene:AAEL029013		5
307	6	6	7.89	7.706	7.706	AAEL008468-PA	cysteine synthase|protein_coding|1:53209405:53239227:1|gene:AAEL008468		3
308	6	6	20.48	20.08	20.08	AAEL005830-PA	Prosalpha4: 26S proteasome alpha 4 subunit|protein_coding|1:116432178:116433010:-1|gene:AAEL005830		3
309	6	6	20.25	16.94	16.94	AAEL004308-PA	Proteasome subunit alpha type|protein_coding|2:386664237:386665094:1|gene:AAEL004308		3
310	6	6	33.33	33.33	26.44	AAEL003750-PA	|protein_coding|1:248483475:248493396:1|gene:AAEL003750		3
311	6	6	17.65	17.65	17.65	AAEL025553-PB	|protein_coding|1:38244754:38245693:-1|gene:AAEL025553		3
312	6	6	18.52	18.52	18.52	AAEL019789-PA	40S ribosomal protein S3a|protein_coding|3:304098554:304099366:-1|gene:AAEL019789		3
313	6	6	8.663	8.663	8.663	AAEL013359-PE	DEAD box ATP-dependent RNA helicase|protein_coding|2:240486139:240507825:-1|gene:AAEL013359		3
314	6	6	14.47	14.47	14.47	AAEL013069-PA	Rack1: guanine nucleotide-binding protein subunit beta-like protein|protein_coding|2:253472795:253478980:1|gene:AAEL013069		3
315	6	6	13.65	13.65	13.65	AAEL011090-PA	complement component|protein_coding|2:232148870:232158098:-1|gene:AAEL011090		3
316	6	6	15.04	15.04	15.04	AAEL009898-PA	Prosalpha1: 26S proteasome alpha 1 subunit|protein_coding|1:207255176:207269325:1|gene:AAEL009898		3
317	6	6	17.76	17.76	17.76	AAEL009747-PA	RpS18: 40S ribosomal protein S18|protein_coding|3:284460412:284476658:1|gene:AAEL009747		5
318	6	6	37.08	37.08	37.08	AAEL009201-PA	|protein_coding|3:390977738:390978254:-1|gene:AAEL009201		5
319	6	6	5.974	5.974	5.974	AAEL008841-PC	acyl-CoA oxidase|protein_coding|2:240896602:240908006:1|gene:AAEL008841		3
320	6	6	13.25	13.25	13.25	AAEL007236-PB	|protein_coding|2:421484935:421496451:1|gene:AAEL007236		4
321	6	6	15.9	15.9	15.9	AAEL003634-PA	Hsp70-interacting protein, putative|protein_coding|1:189335863:189350422:1|gene:AAEL003634		3
322	6	6	48.39	48.39	48.39	AAEL002523-PA	mitochondrial inner membrane protein translocase, 9kD-subunit, putative|protein_coding|1:89316622:89317197:1|gene:AAEL002523		3
323	6	6	4.235	4.235	4.235	AAEL000293-PA	ebna2 binding protein P100|protein_coding|2:75365258:75403954:1|gene:AAEL000293		3
324	5.92	6	18.01	18.01	18.01	AAEL010087-PA	Prosalpha3: 26S proteasome alpha 3 subunit|protein_coding|2:200456574:200468749:1|gene:AAEL010087		3
325	5.91	6.03	13.68	13.68	13.68	AAEL000574-PB	|protein_coding|3:12471934:12487421:-1|gene:AAEL000574		6
326	5.89	6.01	30.17	29.74	29.74	AAEL006836-PB	dihydropteridine reductase|protein_coding|3:5641171:5642189:1|gene:AAEL006836		3
327	5.89	6	11.4	11.4	11.4	AAEL000551-PA	|protein_coding|3:388552198:388572171:-1|gene:AAEL000551		3
328	5.84	5.97	41.1	31.96	17.81	AAEL013625-PA	RpS5: 40S ribosomal protein S5|protein_coding|2:334353984:334369399:-1|gene:AAEL013625		8
329	5.82	5.92	27.52	27.52	27.52	AAEL011656-PA	RpS15: 40S ribosomal protein S15|protein_coding|3:21835598:21836047:-1|gene:AAEL011656		5
330	5.72	5.84	32.87	26.57	26.57	AAEL012686-PA	RpS23: 40S ribosomal protein S23|protein_coding|3:23937134:23937565:-1|gene:AAEL012686		4
331	5.68	5.81	4.63	3.796	3.796	AAEL005763-PB	lysosomal alpha-mannosidase (mannosidase alpha class 2b member 1)|protein_coding|2:436093651:436115505:1|gene:AAEL005763		3
332	5.67	8.08	17.21	15.37	11.89	AAEL009948-PA	ALDH9948: aldehyde dehydrogenase|protein_coding|2:379695750:379706050:-1|gene:AAEL009948		4
333	5.57	5.68	15	15	15	AAEL006568-PA	serine protease|protein_coding|2:133118549:133119659:1|gene:AAEL006568		3
334	5.49	5.7	15.75	15.75	9.945	AAEL002417-PP	troponin t, invertebrate|protein_coding|1:177032012:177042474:1|gene:AAEL002417		4
335	5.49	5.67	9.949	6.745	4.553	AAEL007915-PM	Moesin/ezrin/radixin homolog 1|protein_coding|1:63614620:63714393:-1|gene:AAEL007915		3
336	5.43	5.55	16.35	16.35	16.35	AAEL010783-PD	sodium/potassium-dependent ATPase beta-2 subunit|protein_coding|2:304827428:304884196:-1|gene:AAEL010783		3
337	5.37	5.53	32.89	32.89	32.89	AAEL010127-PA	Pupal cuticle protein 78E, putative|protein_coding|2:161935748:161936257:1|gene:AAEL010127		10
338	5.33	5.46	33.64	33.64	33.64	AAEL007868-PA	ubiquinol-cytochrome c reductase complex 14 kd protein|protein_coding|3:381939142:381940228:-1|gene:AAEL007868		3
339	5.3	5.43	14.87	14.36	14.36	AAEL001759-PA	RpS9: 40S ribosomal protein S9|protein_coding|2:165793490:165797198:-1|gene:AAEL001759		3
340	5.21	5.46	11.88	11.59	11.59	AAEL012855-PA	|protein_coding|3:339263442:339264479:1|gene:AAEL012855		3
341	5.18	5.3	31.75	26.98	26.98	AAEL005593-PC	|protein_coding|3:404361982:404373669:1|gene:AAEL005593		3
342	5.14	5.25	38.41	38.41	38.41	AAEL005772-PA	OBP22: odorant binding protein OBP22|protein_coding|1:122385849:122386320:1|gene:AAEL005772		3
343	5.09	5.2	9.853	9.853	9.853	AAEL004435-PA	kynurenine aminotransferase|protein_coding|3:204315050:204325045:-1|gene:AAEL004435		3
344	5.04	5.18	22.09	16.28	11.63	AAEL001102-PA	adenosine kinase|protein_coding|3:407100011:407114924:1|gene:AAEL001102		3
345	5.02	5.2	16.63	13.45	10.76	AAEL000746-PA	NADP-specific isocitrate dehydrogenase|protein_coding|2:52107097:52108326:1|gene:AAEL000746		3
346	5	5.12	19.42	19.42	19.42	AAEL005069-PA	ras-related protein Rab-1A, putative|protein_coding|1:295774548:295856557:-1|gene:AAEL005069		3
347	4.98	5.1	40.52	40.52	40.52	AAEL005220-PD	RpL30: 60S ribosomal protein L30|protein_coding|3:90581368:90582104:-1|gene:AAEL005220		4
348	4.95	5.07	27.33	27.33	27.33	AAEL007715-PD	RpL21: 60S ribosomal protein L21|protein_coding|3:255383642:255387662:1|gene:AAEL007715		3
349	4.92	5.17	33.73	32.53	32.53	AAEL002881-PA	NADH:ubiquinone dehydrogenase, putative|protein_coding|1:255908501:255917645:-1|gene:AAEL002881		3
350	4.88	5.22	28.32	24.48	15.38	AAEL008291-PA	|protein_coding|2:67240250:67241938:-1|gene:AAEL008291		3
351	4.88	5.14	22.81	15.21	11.79	AAEL012585-PA	RpL7: 60S ribosomal protein L7|protein_coding|2:327970755:327982399:1|gene:AAEL012585		3
352	4.86	4.97	8.824	8.824	8.824	AAEL005521-PA	prolylcarboxypeptidase|protein_coding|1:9064698:9066254:1|gene:AAEL005521		3
353	4.75	4.85	31	31	31	AAEL001052-PA	heat shock protein, putative|protein_coding|3:55218806:55219444:-1|gene:AAEL001052		3
354	4.72	4.83	8.689	8.689	8.689	AAEL002527-PB	|protein_coding|1:91320790:91349948:1|gene:AAEL002527		3
355	4.71	4.82	9.188	9.188	9.188	AAEL011381-PA	NADH-ubiquinone oxidoreductase fe-s protein 2 (ndufs2)|protein_coding|1:1221047:1222453:-1|gene:AAEL011381		3
356	4.7	4.81	29.8	29.14	29.14	AAEL007771-PB	RpL22: 60S ribosomal protein L22|protein_coding|2:219346146:219356899:-1|gene:AAEL007771		3
357	4.66	4.76	11.29	11.29	11.29	AAEL011471-PG	RpL17: 60S ribosomal protein L17|protein_coding|3:142679785:142687770:1|gene:AAEL011471		3
358	4.63	4.74	12.44	7.646	7.646	AAEL019523-PB	|protein_coding|2:437114439:437175221:-1|gene:AAEL019523		3
359	4.63	4.72	48.31	48.31	48.31	AAEL000941-PA	mitochondrial inner membrane protein translocase, 8kD-subunit, putative|protein_coding|3:377117510:377117849:1|gene:AAEL000941		5
360	4.56	4.64	16.87	14.7	6.265	AAEL004988-PA	Pgk: Phosphoglycerate kinase|protein_coding|2:281806920:281810330:1|gene:AAEL004988		2
361	4.56	4.62	11.66	7.772	7.772	AAEL004347-PA	Eukaryotic translation initiation factor 3 subunit M (eIF3m)|protein_coding|3:368069120:368086049:-1|gene:AAEL004347		3
362	4.52	4.57	39.45	39.45	39.45	AAEL003234-PA	cytochrome c oxidase, subunit VIA, putative|protein_coding|2:367519564:367519963:-1|gene:AAEL003234		3
363	4.47	4.5	25	24.55	24.55	AAEL024853-PA	|protein_coding|2:76171986:76188012:1|gene:AAEL024853		3
364	4.44	4.48	19.94	15.89	9.346	AAEL003246-PA	deoxyribose-phosphate aldolase|protein_coding|2:366705694:366711012:1|gene:AAEL003246		2
365	4.4	4.5	4.69	3.846	3.846	AAEL012616-PA	NADP transhydrogenase|protein_coding|1:146049960:146065776:-1|gene:AAEL012616		3
366	4.36	4.39	26.67	26.67	26.67	AAEL007752-PA	cytochrome c oxidase, subunit VIIA, putative|protein_coding|1:71857447:71858417:-1|gene:AAEL007752		4
367	4.33	4.36	28.91	28.13	18.75	AAEL010017-PA	cytochrome B5 (cytb5)|protein_coding|2:110882109:110895083:1|gene:AAEL010017		10
368	4.3	4.34	19.87	19.87	19.21	AAEL003582-PA	RpS13: 40S ribosomal protein S13|protein_coding|1:69372317:69374397:-1|gene:AAEL003582		3
369	4.28	4.31	10.75	6.5	5.25	AAEL001887-PD	glutamine synthetase 1, 2 (glutamate-amonia ligase) (gs)|protein_coding|2:389345518:389346720:1|gene:AAEL001887		3
370	4.25	4.28	10.32	10.32	6.634	AAEL012950-PC	NADH-ubiquinone oxidoreductase 42 kda subunit|protein_coding|3:206760975:206773172:-1|gene:AAEL012950		2
371	4.24	4.27	15.81	15.81	9.966	AAEL008131-PA	cytidylate kinase|protein_coding|3:108044635:108057296:-1|gene:AAEL008131		2
372	4.23	4.34	43.24	43.24	43.24	AAEL002825-PA	NADH:ubiquinone dehydrogenase, putative|protein_coding|3:234945212:234945677:1|gene:AAEL002825		3
373	4.22	4.25	7.742	4.624	3.011	AAEL014734-PA	|protein_coding|2:326650492:326668504:-1|gene:AAEL014734		2
374	4.2	4.23	7.191	7.191	4.071	AAEL012243-PA	|protein_coding|1:146621085:146657934:1|gene:AAEL012243		2
375	4.17	4.19	7.607	6.498	4.437	AAEL002016-PB	disulfide oxidoreductase|protein_coding|2:426569009:426579618:1|gene:AAEL002016		2
376	4.16	4.18	17.77	17.77	9.549	AAEL006458-PB	alcohol dehydrogenase|protein_coding|3:216574488:216595970:1|gene:AAEL006458		2
377	4.15	4.27	18.64	15.25	15.25	AAEL024434-PA	60S ribosomal protein L13a (Fragment)|protein_coding|3:203214040:203230724:1|gene:AAEL024434		3
378	4.15	4.17	19.41	19.41	12.35	AAEL001041-PS	guanine nucleotide-binding protein beta 3 (g protein beta3)|protein_coding|2:101783576:101784598:1|gene:AAEL001041		2
379	4.12	4.13	8.285	5.395	5.202	AAEL013230-PA	coatomer delta subunit|protein_coding|3:280040882:280048005:-1|gene:AAEL013230		2
380	4.11	4.14	10.55	10.3	5.276	AAEL006048-PC	interleukin enhancer binding factor|protein_coding|3:74021035:74022231:1|gene:AAEL006048		2
381	4.09	4.11	3.14	2.536	1.812	AAEL028188-PD	|protein_coding|1:307321602:307367699:-1|gene:AAEL028188		2
382	4.09	4.1	25	25	25	AAEL003675-PB	ubiquinol-cytochrome c reductase iron-sulfur subunit|protein_coding|2:316596909:316606577:1|gene:AAEL003675		3
383	4.08	4.09	11.65	6.211	4.503	AAEL002879-PW	heterogeneous nuclear ribonucleoprotein r|protein_coding|1:255322359:255346119:1|gene:AAEL002879		2
384	4.07	4.2	23.37	23.37	23.37	AAEL020485-PA	Signal peptidase complex catalytic subunit SEC11|protein_coding|1:286974291:286975506:1|gene:AAEL020485		3
385	4.07	4.08	9.571	7.756	5.281	AAEL015100-PE	calnexin|protein_coding|2:233026403:233040464:-1|gene:AAEL015100		2
386	4.07	4.08	37.25	37.25	28.76	AAEL006572-PA	troponin C|protein_coding|2:133263135:133318459:1|gene:AAEL006572		3
387	4.06	4.08	20.22	20.22	13.48	AAEL011447-PB	RpL14: 60S ribosomal protein L14|protein_coding|2:37157642:37165642:-1|gene:AAEL011447		3
388	4.05	4.06	11.38	11.38	11.38	AAEL002174-PA	dolichyl-diphosphooligosaccharide protein glycosyltransferase|protein_coding|1:102233556:102240113:1|gene:AAEL002174		4
389	4.04	4.1	13.54	13.54	10.42	AAEL000219-PA	lactoylglutathione lyase|protein_coding|1:6592495:6593591:1|gene:AAEL000219		2
390	4.04	4.05	17.24	17.24	7.471	AAEL000986-PB	NADH-ubiquinone oxidoreductase ashi subunit|protein_coding|3:31587609:31598781:1|gene:AAEL000986		2
391	4.03	4.03	6.241	4.644	4.644	AAEL011764-PA	PPO10: prophenoloxidase|protein_coding|2:168663182:168671695:1|gene:AAEL011764		2
392	4.03	4.03	22.51	16.45	16.45	AAEL008770-PA	proteasome subunit beta type|protein_coding|2:198810628:198811462:-1|gene:AAEL008770		2
393	4.03	4.03	34.31	34.31	34.31	AAEL008285-PA	pupal cuticle protein, putative|protein_coding|2:67420833:67428000:-1|gene:AAEL008285		4
394	4.02	4.03	26.46	17.99	17.99	AAEL008481-PB	RpL18: 60S ribosomal protein L18|protein_coding|2:19218432:19219437:-1|gene:AAEL008481		2
395	4.02	4.02	11.57	6.061	6.061	AAEL027050-PA	Putative 52k active chromatin boundary protein|protein_coding|3:244030197:244031288:-1|gene:AAEL027050		2
396	4.02	4.02	18.15	11.29	11.29	AAEL026805-PA	|protein_coding|NIGP01001768:10483:24632:1|gene:AAEL026805		2
397	4.02	4.02	16.07	12.95	12.95	AAEL011264-PB	phosphatidylethanolamine-binding protein|protein_coding|1:215334602:215340681:-1|gene:AAEL011264		2
398	4.01	4.02	23.42	12.61	12.61	AAEL009389-PA	Transaldolase|protein_coding|3:380913462:380923764:1|gene:AAEL009389		2
399	4.01	4.02	5	1.905	1.905	AAEL004859-PB	ATP-dependent RNA helicase|protein_coding|2:115913876:115930301:1|gene:AAEL004859		2
400	4.01	4.02	6.747	2.892	2.892	AAEL022104-PA	Ribosomal protein L3|protein_coding|3:183217021:183220651:-1|gene:AAEL022104		2
401	4.01	4.01	1.989	0.9072	0.9072	AAEL024235-PH	|protein_coding|2:48809131:48836988:-1|gene:AAEL024235		2
402	4.01	4.01	10.88	7.945	5.872	AAEL003415-PB	lamin|protein_coding|3:348667382:348705676:1|gene:AAEL003415		2
403	4.01	4.01	27.5	21.67	21.67	AAEL020447-PA	40S ribosomal protein S20|protein_coding|NIGP01000516:11165:13399:-1|gene:AAEL020447		2
404	4.01	4.01	7.723	5.743	5.743	AAEL007160-PA	Ubqn: ubiquilin|protein_coding|3:191531808:191563096:1|gene:AAEL007160		5
405	4.01	4.01	16.79	16.79	11.45	AAEL001573-PA	|protein_coding|2:22820997:22822340:-1|gene:AAEL001573		2
406	4	4.01	16.94	9.917	9.917	AAEL013640-PA	lung carbonyl reductase|protein_coding|2:324287293:324288255:1|gene:AAEL013640		2
407	4	4.01	22.22	15.03	15.03	AAEL008329-PA	RpL24: 60S ribosomal protein L24|protein_coding|2:274184341:274197717:1|gene:AAEL008329		2
408	4	4	21	21	21	AAEL025388-PA	Superoxide dismutase|protein_coding|NIGP01001986:16400:18021:-1|gene:AAEL025388		3
409	4	4	8.876	6.509	6.509	AAEL019487-PA	|protein_coding|2:399797997:399809744:1|gene:AAEL019487		2
410	4	4	13.69	8.714	8.714	AAEL012279-PA	Eukaryotic translation initiation factor 3 subunit J (eIF3j)|protein_coding|2:144998348:145003798:1|gene:AAEL012279		2
411	4	4	18.7	12.6	12.6	AAEL009808-PA	ATP synthase subunit d|protein_coding|3:202834557:202862911:-1|gene:AAEL009808		2
412	4	4	15.67	15.67	15.67	AAEL027771-PA	Putative ubiquinone oxidoreductase ndufs8/23 kDa subunit|protein_coding|3:69775385:69776171:1|gene:AAEL027771		2
413	4	4	2.105	2.105	2.105	AAEL019565-PA	|protein_coding|2:307390165:307516534:-1|gene:AAEL019565		2
414	4	4	6.477	6.477	6.477	AAEL017516-PB	|protein_coding|2:58780381:58810104:-1|gene:AAEL017516		2
415	4	4	16.25	10	10	AAEL014526-PB	sideroflexin 1,2,3|protein_coding|1:224309641:224330019:1|gene:AAEL014526		2
416	4	4	21.54	21.54	20.77	AAEL014292-PB	RpS24: 40S ribosomal protein S24|protein_coding|2:108769359:108769751:-1|gene:AAEL014292		2
417	4	4	6.383	5.248	5.248	AAEL013501-PA	PPO4: prophenoloxidase|protein_coding|2:199233329:199245774:-1|gene:AAEL013501		2
418	4	4	34.29	34.29	34.29	AAEL011320-PA	G-protein, gamma-subunit, putative|protein_coding|3:322160105:322160317:1|gene:AAEL011320		4
419	4	4	7.09	6.846	6.846	AAEL011206-PB	aminoacylase, putative|protein_coding|1:3447105:3487448:1|gene:AAEL011206		2
420	4	4	5.075	3.978	3.978	AAEL010523-PB	|protein_coding|2:26183073:26190190:-1|gene:AAEL010523		2
421	4	4	19.42	19.42	19.42	AAEL008367-PA	fk506-binding protein|protein_coding|3:41398768:41399271:-1|gene:AAEL008367		2
422	4	4	50.56	50.56	50.56	AAEL008128-PA	mitochondrial inner membrane protein translocase, 13kD-subunit, putative|protein_coding|3:107372448:107372841:1|gene:AAEL008128		4
423	4	4	14.15	13.66	13.66	AAEL006174-PA	proteasome subunit beta type|protein_coding|3:141707751:141708368:1|gene:AAEL006174		2
424	4	4	23.65	16.22	16.22	AAEL003427-PA	RpS16: 40S ribosomal protein S16|protein_coding|3:350162040:350165753:-1|gene:AAEL003427		2
425	4	4	19.15	11.7	11.7	AAEL001930-PD	pra1 protein|protein_coding|2:195532814:195545375:-1|gene:AAEL001930		2
426	4	4	20.6	20.6	14.93	AAEL001022-PB	anterior fat body protein|protein_coding|3:55187067:55198082:1|gene:AAEL001022		2
427	4	4	3.892	2.83	2.83	AAEL000485-PC	paramyosin, putative|protein_coding|3:162892559:162895628:1|gene:AAEL000485		2
428	4	4	15.49	15.49	15.49	AAEL028199-PA	|protein_coding|3:341423374:341424054:1|gene:AAEL028199		2
429	4	4	18.56	18.56	18.56	AAEL024387-PA	Putative serine protease|protein_coding|NIGP01000885:24869:25706:-1|gene:AAEL024387		2
430	4	4	4.221	4.221	4.221	AAEL023347-PA	|protein_coding|1:206664367:206667167:1|gene:AAEL023347		2
431	4	4	19.33	19.33	19.33	AAEL021083-PA	RpS25: 40S ribosomal protein S25|protein_coding|3:104406565:104411235:-1|gene:AAEL021083		2
432	4	4	10.71	10.71	10.71	AAEL014630-PA	cytochrome C1 heme lyase|protein_coding|1:242146268:242157693:-1|gene:AAEL014630		2
433	4	4	21.47	21.47	21.47	AAEL012974-PA	Glycine cleavage system H protein|protein_coding|2:124739819:124753642:-1|gene:AAEL012974		4
434	4	4	12.6	12.6	12.6	AAEL010505-PA	ribulose-5-phosphate-3-epimerase|protein_coding|2:91050392:91051251:-1|gene:AAEL010505		2
435	4	4	9.091	9.091	9.091	AAEL009653-PA	RpS30: 40S ribosomal protein S30|protein_coding|1:92874228:92882804:-1|gene:AAEL009653		2
436	4	4	10.94	10.94	10.94	AAEL009496-PA	RpS7: 40S ribosomal protein S7|protein_coding|3:344871821:344877072:1|gene:AAEL009496		2
437	4	4	4.772	4.772	4.772	AAEL005931-PB	6-phosphogluconate dehydrogenase|protein_coding|3:138581120:138594325:-1|gene:AAEL005931		2
438	4	4	7.479	7.479	7.479	AAEL005165-PG	chaperone protein DNAj|protein_coding|1:140765057:140792959:1|gene:AAEL005165		2
439	4	4	19.85	19.85	19.85	AAEL005127-PA	ribonuclease UK114, putative|protein_coding|2:172939998:172940722:-1|gene:AAEL005127		2
440	4	4	23.57	23.57	23.57	AAEL004120-PA	Niemann-Pick Type C-2, putative|protein_coding|3:403503446:403504174:-1|gene:AAEL004120		2
441	4	4	8	8	8	AAEL003508-PD	serine-pyruvate aminotransferase|protein_coding|3:330114201:330115613:1|gene:AAEL003508		2
442	4	4	11.43	11.43	11.43	AAEL003431-PA	proteasome subunit beta type 7,10|protein_coding|3:350152252:350153169:1|gene:AAEL003431		2
443	4	4	17.16	17.16	17.16	AAEL003396-PA	RpL32: 60S ribosomal protein L32|protein_coding|3:81361330:81362646:-1|gene:AAEL003396		2
444	4	4	18.9	18.9	18.9	AAEL003352-PA	RpL7ae: 60S ribosomal protein l7ae|protein_coding|2:461391781:461392273:1|gene:AAEL003352		2
445	4	4	12.05	12.05	12.05	AAEL003210-PI	tetraspanin 29fa|protein_coding|2:367247564:367255184:-1|gene:AAEL003210		2
446	4	4	7.203	7.203	7.203	AAEL003130-PD	bcr-associated protein, bap|protein_coding|3:270958075:270969113:1|gene:AAEL003130		2
447	4	4	6.517	6.517	6.517	AAEL002764-PE	dihydrolipoamide succinyltransferase component of 2-oxoglutarate dehydrogenase|protein_coding|1:231577406:231595578:1|gene:AAEL002764		2
448	4	4	11.18	11.18	11.18	AAEL002372-PB	RpS11: 40S ribosomal protein S11|protein_coding|2:302273674:302279581:1|gene:AAEL002372		2
449	4	4	7.879	7.879	7.879	AAEL001865-PA	|protein_coding|2:275154717:275182484:-1|gene:AAEL001865		2
450	4	4	33.93	33.93	33.93	AAEL000182-PA	|protein_coding|3:213029348:213029600:-1|gene:AAEL000182		2
451	3.92	4	24.6	24.6	24.6	AAEL012238-PA	glutaredoxin, putative|protein_coding|1:146536441:146536880:1|gene:AAEL012238		2
452	3.89	4	10.17	7.203	7.203	AAEL010826-PB	Histone-lysine n-methyltransferase|protein_coding|3:51789303:51819296:1|gene:AAEL010826		2
453	3.89	4	5.382	5.382	5.382	AAEL010506-PN	GTP-binding protein alpha subunit, gna|protein_coding|2:90989244:91032538:1|gene:AAEL010506		2
454	3.89	4	14.91	14.91	14.91	AAEL002350-PA	|protein_coding|2:175240819:175251072:1|gene:AAEL002350		2
455	3.85	4.08	13.95	12.32	5.978	AAEL012394-PB	glucosidase ii beta subunit|protein_coding|1:284553387:284556060:1|gene:AAEL012394		2
456	3.85	4.04	31.14	28.07	21.49	AAEL006441-PA	Prosbeta1: 26S proteasome beta 1 subunit|protein_coding|2:438674647:438675492:1|gene:AAEL006441		3
457	3.83	4.03	8.491	8.491	8.491	AAEL021386-PB	|protein_coding|1:121790829:121811971:-1|gene:AAEL021386		3
458	3.82	4	21.21	21.21	21.21	AAEL003180-PA	prefoldin subunit|protein_coding|1:190181033:190187888:1|gene:AAEL003180		2
459	3.82	4	6.292	6.292	6.292	AAEL002107-PA	sulfide quinone reductase|protein_coding|3:177829584:177843710:1|gene:AAEL002107		2
460	3.8	3.96	9.091	9.091	9.091	AAEL024800-PA	|protein_coding|1:86133431:86191046:-1|gene:AAEL024800		2
461	3.8	3.96	11.01	11.01	11.01	AAEL022340-PA	|protein_coding|NIGP01000189:7778:8492:1|gene:AAEL022340		2
462	3.8	3.96	8.907	8.907	8.907	AAEL003457-PA	|protein_coding|2:15132813:15133839:-1|gene:AAEL003457		2
463	3.8	3.96	8.621	8.621	8.621	AAEL001649-PA	leucine aminopeptidase|protein_coding|2:300321585:300324952:1|gene:AAEL001649		2
464	3.79	3.97	27.32	27.32	20.49	AAEL001094-PD	|protein_coding|1:28162034:28223222:-1|gene:AAEL001094		2
465	3.77	3.92	11.84	11.84	11.84	AAEL000445-PD	|protein_coding|3:185754064:185781509:-1|gene:AAEL000445		2
466	3.75	4	17.01	10.31	10.31	AAEL010794-PA	prenylated rab acceptor|protein_coding|1:178569802:178588214:-1|gene:AAEL010794		2
467	3.7	3.85	38.95	38.95	38.95	AAEL001708-PA	|protein_coding|2:443268809:443269096:-1|gene:AAEL001708		2
468	3.66	3.86	9.694	9.694	5.612	AAEL012272-PC	fk506 binding protein|protein_coding|2:145084876:145094663:-1|gene:AAEL012272		2
469	3.61	3.83	16.79	16.79	9.643	AAEL014899-PA	short chain type dehydrogenase|protein_coding|2:257424267:257425440:1|gene:AAEL014899		2
470	3.6	3.77	41.11	40	40	AAEL008692-PA	barrier-to-autointegration factor, putative|protein_coding|2:245746255:245746615:1|gene:AAEL008692		2
471	3.6	3.77	3.734	3.734	3.734	AAEL009764-PB	xaa-pro aminopeptidase|protein_coding|1:4146382:4148408:-1|gene:AAEL009764		2
472	3.57	3.75	21.66	16.59	16.59	AAEL003206-PA	glutaredoxin, grx|protein_coding|1:190201241:190202151:-1|gene:AAEL003206		2
473	3.57	3.74	8.889	7.111	7.111	AAEL010491-PB	FKBP12: fk506-binding protein|protein_coding|2:446378746:446393387:-1|gene:AAEL010491		2
474	3.44	3.6	5.405	5.405	5.405	AAEL001937-PB	selenium-binding protein|protein_coding|3:226914931:226916575:1|gene:AAEL001937		2
475	3.43	3.78	14.62	14.62	14.62	AAEL013494-PA	|protein_coding|2:199125924:199126559:-1|gene:AAEL013494		2
476	3.43	3.59	15.67	15.67	15.67	AAEL022261-PA	|protein_coding|2:177321455:177327167:-1|gene:AAEL022261		2
477	3.39	3.63	27.32	21.13	20.62	AAEL004065-PA	|protein_coding|1:135481557:135503489:-1|gene:AAEL004065		2
478	3.38	3.52	11.8	11.8	11.8	AAEL007001-PA	mitochondrial import receptor subunit tom40|protein_coding|3:171135087:171145957:-1|gene:AAEL007001		2
479	3.36	3.6	12.5	12.5	12.5	AAEL010611-PD	Acyl carrier protein|protein_coding|3:291668578:291683786:-1|gene:AAEL010611		3
480	3.34	3.48	39.05	30.48	30.48	AAEL011890-PB	|protein_coding|2:396105211:396152711:1|gene:AAEL011890		2
481	3.27	3.41	50.6	50.6	50.6	AAEL020737-PA	40S ribosomal protein S21|protein_coding|2:453064534:453065070:1|gene:AAEL020737		4
482	3.25	3.4	17.22	17.22	17.22	AAEL005817-PA	RpL26: 60S ribosomal protein L26|protein_coding|1:200231961:200232416:-1|gene:AAEL005817		2
483	3.21	3.37	30.65	16.94	16.94	AAEL000138-PA	NADH dehydrogenase, putative|protein_coding|1:194566487:194573414:1|gene:AAEL000138		3
484	3.21	3.36	7.317	7.317	7.317	AAEL014959-PD	heterogeneous nuclear ribonucleoprotein k|protein_coding|2:222780932:222802312:1|gene:AAEL014959		2
485	3.15	3.29	3.774	3.774	3.774	AAEL008134-PA	ABC transporter|protein_coding|3:107416811:107431418:1|gene:AAEL008134		2
486	3.14	3.28	6.522	6.522	6.522	AAEL010467-PC	heterogeneous nuclear ribonucleoprotein|protein_coding|1:204531978:204540252:1|gene:AAEL010467		2
487	3.14	3.28	9.22	9.22	9.22	AAEL004755-PA	3-2-trans-enoyl-CoA isomerase, putative|protein_coding|2:288639085:288640173:-1|gene:AAEL004755		2
488	3.04	3.17	7.944	7.944	7.944	AAEL002595-PB	serine protease|protein_coding|3:256747066:256753367:1|gene:AAEL002595		3
489	3.02	9.51	65.52	65.52	65.52	AAEL001390-PA	|protein_coding|2:205812396:205814210:1|gene:AAEL001390		7
490	3.02	3.15	9.687	9.687	9.687	AAEL013225-PC	NADH-cytochrome B5 reductase|protein_coding|3:340871782:340896089:-1|gene:AAEL013225		2
491	3.01	3.15	12.74	12.74	12.74	AAEL008485-PA	|protein_coding|2:19045240:19046300:1|gene:AAEL008485		2
492	3	3.28	3.891	3.891	3.891	AAEL007484-PB	protein transport protein sec23|protein_coding|1:216400212:216412123:-1|gene:AAEL007484		2
493	3	3.14	11.95	11.95	11.95	AAEL004438-PA	GrpE protein homolog|protein_coding|3:205182613:205194007:1|gene:AAEL004438		2
494	2.96	3.11	23.61	12.96	12.96	AAEL002158-PA	secreted ferritin G subunit precursor, putative|protein_coding|1:25233741:25234917:-1|gene:AAEL002158		2
495	2.9	3.03	12.42	8.917	8.917	AAEL027654-PB	|protein_coding|1:75445442:75463166:1|gene:AAEL027654		2
496	2.87	3.02	10.56	6.211	6.211	AAEL008893-PC	xaa-pro dipeptidase pepd/pepq(e.coli)|protein_coding|3:337233124:337366306:-1|gene:AAEL008893		2
497	2.87	3	5.474	5.474	5.474	AAEL005289-PC	ornithine aminotransferase|protein_coding|3:309626336:309642738:-1|gene:AAEL005289		2
498	2.82	2.95	9.871	9.871	9.871	AAEL005897-PD	MICOS complex subunit|protein_coding|3:174875233:174882106:-1|gene:AAEL005897		2
499	2.82	2.95	9.466	9.466	9.466	AAEL001863-PA	zinc carboxypeptidase|protein_coding|2:184431954:184433328:1|gene:AAEL001863		2
500	2.8	3.08	1.758	1.758	1.758	AAEL000175-PB	eIF3-S8: Eukaryotic translation initiation factor 3 subunit C|protein_coding|3:212390499:212418048:1|gene:AAEL000175		2
501	2.77	2.9	1.933	0.9442	0.9442	AAEL009475-PB	carbamoyl-phosphate synthase large chain|protein_coding|1:97701901:97773298:-1|gene:AAEL009475		2
502	2.77	2.89	5.68	5.68	5.68	AAEL018301-PA	|protein_coding|3:80969859:80983478:-1|gene:AAEL018301		2
503	2.77	2.89	28.95	28.95	28.95	AAEL008719-PA	Sm protein G, putative|protein_coding|3:189389242:189393625:-1|gene:AAEL008719		2
504	2.74	2.86	0.6198	0.6198	0.6198	AAEL026175-PA	|protein_coding|NIGP01000184:132114:149729:-1|gene:AAEL026175		2
505	2.64	2.77	10.71	6.696	4.018	AAEL012427-PC	|protein_coding|3:125844970:125850839:1|gene:AAEL012427		2
506	2.6	2.64	6.868	6.868	6.868	AAEL011129-PA	alcohol dehydrogenase|protein_coding|3:37866383:37881181:1|gene:AAEL011129		2
507	2.57	2.61	5.056	5.056	5.056	AAEL007650-PA	Chaperonin|protein_coding|1:13496601:13526870:1|gene:AAEL007650		2
508	2.52	2.56	11.69	9.416	9.416	AAEL008478-PB	|protein_coding|2:19015500:19021775:1|gene:AAEL008478		2
509	2.51	2.83	10.31	10.31	8.633	AAEL006693-PB	uroporphyrinogen decarboxylase|protein_coding|3:353229407:353233546:1|gene:AAEL006693		2
510	2.51	2.54	4.628	4.628	4.628	AAEL021861-PA	|protein_coding|3:171317188:171325211:-1|gene:AAEL021861		2
511	2.5	2.53	5.66	3.983	3.983	AAEL000227-PA	SCRB8: Class B Scavenger Receptor (CD36 domain).|protein_coding|2:227505399:227532104:-1|gene:AAEL000227		2
512	2.46	2.48	2.87	2.25	2.25	AAEL026787-PA	|protein_coding|2:183044989:183061564:-1|gene:AAEL026787		2
513	2.41	2.43	7.772	7.772	7.772	AAEL010284-PA	aliphatic nitrilase, putative|protein_coding|2:341241303:341247194:-1|gene:AAEL010284		2
514	2.37	13.07	27.36	23.11	16.98	AAEL002761-PAF	tropomyosin invertebrate|protein_coding|3:145050622:145099822:1|gene:AAEL002761		18
515	2.36	2.4	3.544	3.544	2.388	AAEL007226-PA	nidogen|protein_coding|2:421396567:421414706:1|gene:AAEL007226		2
516	2.36	2.38	19.46	14.48	14.48	AAEL007383-PG	secreted ferritin G subunit precursor, putative|protein_coding|1:259803698:259804585:1|gene:AAEL007383		2
517	2.36	2.38	10.05	10.05	10.05	AAEL009078-PA	NADH-ubiquinone oxidoreductase sgdh subunit|protein_coding|2:4114737:4115459:1|gene:AAEL009078		2
518	2.36	2.38	4.673	4.673	4.673	AAEL007374-PA	yellow protein precursor, putative|protein_coding|2:233852909:233882873:-1|gene:AAEL007374		2
519	2.34	2.37	3.383	3.383	1.259	AAEL019549-PI	|protein_coding|1:81816105:81914398:-1|gene:AAEL019549		1
520	2.34	2.36	10.56	5.383	5.383	AAEL001588-PA	glutamate carboxypeptidase|protein_coding|2:22834303:22846657:-1|gene:AAEL001588		2
521	2.32	2.34	8.285	5.378	3.052	AAEL011763-PA	PPO3: prophenoloxidase|protein_coding|2:168685516:168687807:1|gene:AAEL011763		1
522	2.31	2.33	4.656	4.435	4.435	AAEL000185-PD	eukaryotic translation initiation factor|protein_coding|3:215991607:216002010:-1|gene:AAEL000185		2
523	2.31	2.33	12.31	12.31	12.31	AAEL009151-PA	RpS15a: 40S ribosomal protein S15a|protein_coding|1:112241796:112259443:-1|gene:AAEL009151		2
524	2.27	2.28	14.29	14.29	6.897	AAEL011741-PF	GSTS1: glutathione transferase|protein_coding|3:291066676:291076618:1|gene:AAEL011741		1
525	2.27	2.28	2.632	2.632	1.608	AAEL010602-PA	starch branching enzyme ii|protein_coding|3:291599115:291621872:-1|gene:AAEL010602		1
526	2.25	2.27	6.528	3.858	3.858	AAEL013249-PB	|protein_coding|2:399450661:399454049:-1|gene:AAEL013249		2
527	2.22	2.24	1.459	0.641	0.641	AAEL018219-PG	|protein_coding|3:192456407:192874870:-1|gene:AAEL018219		2
528	2.22	2.23	17.14	12.65	6.122	AAEL017302-PA	Farnesol dehydrogenase|protein_coding|3:347276511:347277318:1|gene:AAEL017302		1
529	2.21	2.23	8.116	8.116	4.638	AAEL000213-PA	d-amino acid oxidase|protein_coding|3:109100029:109119902:-1|gene:AAEL000213		1
530	2.21	2.22	27.56	27.56	11.81	AAEL011468-PA	protein kinase C inhibitor, putative|protein_coding|2:143662060:143662512:-1|gene:AAEL011468		1
531	2.18	2.19	8.163	8.163	4.898	AAEL001690-PA	serine-type enodpeptidase|protein_coding|2:87016125:87016917:-1|gene:AAEL001690		1
532	2.18	2.19	2.775	2.775	1.432	AAEL000081-PB	peroxisome assembly factor-2 (peroxisomal-type ATPase 1)|protein_coding|2:184466200:184482469:-1|gene:AAEL000081		1
533	2.17	2.19	14.34	14.34	7.968	AAEL014204-PA	6-phosphogluconolactonase|protein_coding|3:301554198:301555004:-1|gene:AAEL014204		1
534	2.13	2.14	13.03	13.03	7.28	AAEL026243-PA	|protein_coding|2:174221841:174231757:-1|gene:AAEL026243		1
535	2.12	2.13	16.56	16.56	9.272	AAEL023078-PA	|protein_coding|2:337016849:337017387:1|gene:AAEL023078		1
536	2.12	2.13	9.237	9.237	5.622	AAEL005008-PF	aquaporin|protein_coding|3:325376385:325377263:1|gene:AAEL005008		1
537	2.1	2.11	4.286	4.286	2.653	AAEL014842-PD	multiple inositol polyphosphate phosphatase|protein_coding|2:104872204:104873864:1|gene:AAEL014842		1
538	2.09	4.22	14.02	14.02	6.854	AAEL005407-PE	annexin x|protein_coding|1:247130241:247143859:-1|gene:AAEL005407		4
539	2.09	2.1	4.159	4.159	2.351	AAEL017116-PC	|protein_coding|3:88918513:88941878:1|gene:AAEL017116		1
540	2.09	2.1	7.848	7.848	2.691	AAEL010476-PB	sil1|protein_coding|1:278641258:278642664:1|gene:AAEL010476		1
541	2.09	2.1	10.65	10.65	10.06	AAEL008303-PA	calponin/transgelin|protein_coding|1:96173347:96187990:1|gene:AAEL008303		1
542	2.09	2.1	11.5	11.5	11.5	AAEL002639-PA	Rpl36-2: 60S ribosomal protein L36|protein_coding|2:245290116:245290457:-1|gene:AAEL002639		1
543	2.08	2.13	7.803	7.803	2.053	AAEL011309-PA	orotidine-5'-phosphate decarboxylase, putative|protein_coding|3:140216804:140242092:1|gene:AAEL011309		1
544	2.08	2.09	4.642	1.873	0.8958	AAEL006145-PH	dynactin|protein_coding|3:68569367:68600160:1|gene:AAEL006145		1
545	2.07	2.15	6.418	6.418	1.242	AAEL006890-PC	|protein_coding|2:25126794:25142634:1|gene:AAEL006890		1
546	2.07	2.08	20	10.53	6.316	AAEL003011-PA	NADH dehydrogenase, putative|protein_coding|3:39992123:39992595:-1|gene:AAEL003011		1
547	2.06	2.07	17.96	12.62	4.369	AAEL002401-PA	proteasome subunit beta type|protein_coding|2:302264623:302266570:1|gene:AAEL002401		1
548	2.06	2.07	4.805	4.805	2.517	AAEL000044-PB	ornithine decarboxylase|protein_coding|3:102017292:102018777:1|gene:AAEL000044		1
549	2.06	2.06	3.053	3.053	1.527	AAEL007536-PB	carnitine o-acyltransferase|protein_coding|2:327219930:327232178:-1|gene:AAEL007536		1
550	2.05	2.06	27.01	14.94	14.94	AAEL005910-PA	programmed cell death protein|protein_coding|3:173937095:173937619:-1|gene:AAEL005910		2
551	2.04	2.05	4.623	3.618	1.709	AAEL010312-PA	|protein_coding|3:408980572:409014004:-1|gene:AAEL010312		1
552	2.04	2.04	12.06	6.497	3.48	AAEL001401-PA	LRIM10A: leucine-rich immune protein (Short)|protein_coding|2:48277054:48278406:-1|gene:AAEL001401		1
553	2.04	2.04	8.462	6.731	6.731	AAEL022757-PA	|protein_coding|2:108064669:108107141:1|gene:AAEL022757		2
554	2.04	2.04	31.58	27.63	13.16	AAEL004151-PF	60S ribosomal protein L29|protein_coding|2:146324704:146325060:-1|gene:AAEL004151		1
555	2.03	2.03	11.48	4.918	4.918	AAEL015304-PB	|protein_coding|2:174336340:174338035:-1|gene:AAEL015304		1
556	2.03	2.03	24.24	6.061	6.061	AAEL003774-PA	|protein_coding|1:44123736:44124592:1|gene:AAEL003774		1
557	2.02	2.03	10.34	2.821	2.821	AAEL010148-PA	sodium/potassium-dependent ATPase beta-2 subunit|protein_coding|2:264973907:265014135:-1|gene:AAEL010148		1
558	2.02	2.03	3.48	2.015	2.015	AAEL002068-PA	mitochondrial processing peptidase alpha subunit|protein_coding|2:356637564:356651819:-1|gene:AAEL002068		1
559	2.02	2.02	12.6	3.101	3.101	AAEL002978-PD	leucyl aminopeptidase, putative|protein_coding|1:261514550:261539165:1|gene:AAEL002978		1
560	2.02	2.02	18.63	8.333	8.333	AAEL024536-PA	Ribosomal protein L19|protein_coding|2:16260193:16263850:-1|gene:AAEL024536		1
561	2.02	2.02	4.797	1.23	1.23	AAEL006446-PA	trehalose-6-phosphate synthase|protein_coding|2:439488284:439516226:-1|gene:AAEL006446		1
562	2.02	2.02	2.083	2.083	0.9058	AAEL026835-PC	|protein_coding|1:114035005:114072053:1|gene:AAEL026835		1
563	2.02	2.02	1.496	0.6798	0.6798	AAEL008607-PD	tep3|protein_coding|2:363057996:363135260:1|gene:AAEL008607		1
564	2.02	2.02	18.55	11.29	11.29	AAEL006698-PA	RpL31: 60S ribosomal protein L31|protein_coding|3:353242716:353253498:-1|gene:AAEL006698		1
565	2.01	6.02	34.92	23.81	23.81	AAEL023603-PA	|protein_coding|1:42916744:42930218:-1|gene:AAEL023603		6
566	2.01	2.02	4.938	1.764	1.764	AAEL014252-PB	sulfite reductase|protein_coding|3:295345787:295353671:1|gene:AAEL014252		1
567	2.01	2.01	11.99	5.848	5.848	AAEL007329-PA	|protein_coding|2:345126457:345127485:1|gene:AAEL007329		1
568	2.01	2.01	38.46	18.46	18.46	AAEL006860-PA	RpS28: 40S ribosomal protein S28|protein_coding|1:193953985:193954182:-1|gene:AAEL006860		3
569	2.01	2.01	3.201	2.134	2.134	AAEL024975-PA	|protein_coding|2:16766010:16778668:1|gene:AAEL024975		1
570	2.01	2.01	23.4	14.18	14.18	AAEL017293-PA	|protein_coding|3:155395855:155396528:1|gene:AAEL017293		1
571	2.01	2.01	11.01	7.489	7.489	AAEL013410-PA	|protein_coding|2:159244905:159245645:-1|gene:AAEL013410		1
572	2.01	2.01	5.333	3.619	3.619	AAEL012964-PE	|protein_coding|1:23054019:23074346:1|gene:AAEL012964		1
573	2.01	2.01	6.321	3.837	3.837	AAEL012312-PA	proliferation-associated 2g4 (pa2g4/ebp1)|protein_coding|2:102868312:102891734:1|gene:AAEL012312		1
574	2.01	2.01	1.848	1.129	1.129	AAEL010483-PL	ORP8: oxysterol-binding protein related protein (ORP8)|protein_coding|1:278396908:278455818:-1|gene:AAEL010483		1
575	2.01	2.01	13.24	8.219	8.219	AAEL009539-PA	acyl-protein thioesterase 1,2 (lysophospholipase i,ii)|protein_coding|3:223747025:223755521:-1|gene:AAEL009539		1
576	2.01	2.01	7.895	7.895	7.895	AAEL008671-PA	Mitochondrial fission 1 protein|protein_coding|2:239676554:239682997:-1|gene:AAEL008671		2
577	2.01	2.01	0.2423	0.2423	0.2423	AAEL008107-PA	F14p3.9 protein (auxin transport protein)|protein_coding|3:14970561:15013417:-1|gene:AAEL008107		1
578	2.01	2.01	1.543	1.44	1.44	AAEL006474-PB	ATP-dependent Lon protease, putative|protein_coding|3:216288758:216316982:1|gene:AAEL006474		1
579	2.01	2.01	3.571	1.935	1.935	AAEL004415-PA	fuse-binding protein-interacting repressor siahbp1|protein_coding|3:271068293:271101755:1|gene:AAEL004415		1
580	2	11.09	23.6	15.06	15.06	AAEL019894-PA	Tubulin beta chain|protein_coding|2:326336650:326338044:-1|gene:AAEL019894		7
581	2	8.02	25.47	25.47	25.47	AAEL000713-PD	reticulon/nogo|protein_coding|2:458862652:458906604:-1|gene:AAEL000713		5
582	2	6	10.28	10.28	10.28	AAEL005426-PA	annexin x|protein_coding|1:247168720:247181589:-1|gene:AAEL005426		4
583	2	4	6.494	6.494	6.494	AAEL028144-PA	|protein_coding|1:92289647:92312994:1|gene:AAEL028144		2
584	2	2.26	4.966	4.966	2.483	AAEL028182-PA	|protein_coding|1:146112917:146122920:1|gene:AAEL028182		1
585	2	2.01	1.833	0.7446	0.7446	AAEL002345-PC	|protein_coding|2:175154118:175224666:-1|gene:AAEL002345		1
586	2	2.01	5.995	4.317	4.317	AAEL012026-PE	translation initiation factor 5C|protein_coding|3:147324111:147341695:1|gene:AAEL012026		1
587	2	2.01	7.059	3.824	3.824	AAEL009637-PA	cathepsin b|protein_coding|1:222703416:222704438:1|gene:AAEL009637		1
588	2	2	2.32	1.343	0.7326	AAEL023850-PA	|protein_coding|1:201253386:201289284:1|gene:AAEL023850		1
589	2	2	1.731	1.607	1.607	AAEL027938-PI	|protein_coding|1:261425102:261446723:1|gene:AAEL027938		1
590	2	2	7.308	3.387	3.387	AAEL010037-PB	phosphoglucomutase|protein_coding|2:110797446:110799209:1|gene:AAEL010037		1
591	2	2	0.5217	0.1461	0.1461	AAEL009881-PA	dynein heavy chain|protein_coding|3:122448329:122537827:1|gene:AAEL009881		1
592	2	2	3.036	1.518	1.518	AAEL009080-PC	importin 7,|protein_coding|2:3962912:4004324:-1|gene:AAEL009080		1
593	2	2	7.638	3.73	3.73	AAEL007990-PF	|protein_coding|2:36578042:36633091:1|gene:AAEL007990		1
594	2	2	3.177	1.147	1.147	AAEL007078-PA	eIF3-S10: Eukaryotic translation initiation factor 3 subunit A (eIF3a)(Eukaryotic translation initiation factor 3 subunit 10)|protein_coding|1:211706721:211745863:1|gene:AAEL007078		1
595	2	2	6.383	2.128	2.128	AAEL004409-PB	yellow protein, putative|protein_coding|3:272306427:272334347:-1|gene:AAEL004409		1
596	2	2	11.78	3.021	3.021	AAEL004148-PA	heat shock protein 70 (hsp70)-interacting protein|protein_coding|2:255907904:255908965:1|gene:AAEL004148		1
597	2	2	6.619	2.364	2.364	AAEL001216-PA	DEAD box ATP-dependent RNA helicase|protein_coding|2:413303502:413307979:-1|gene:AAEL001216		1
598	2	2	2.542	1.233	1.233	RRRRRAAEL000581-PA	REVERSED |protein_coding|3:12024840:12056182:-1|gene:AAEL000581		1
599	2	2	1.764	0.7718	0.7718	AAEL024490-PW	|protein_coding|2:153524583:153720484:-1|gene:AAEL024490		1
600	2	2	1.756	0.878	0.878	AAEL020574-PA	|protein_coding|2:289911044:289933847:-1|gene:AAEL020574		1
601	2	2	4.898	3.265	3.265	AAEL017368-PC	|protein_coding|2:404196021:404227595:1|gene:AAEL017368		1
602	2	2	1.82	1.285	1.285	AAEL015247-PC	|protein_coding|1:201695056:201709962:1|gene:AAEL015247		1
603	2	2	2.695	1.887	1.887	AAEL014965-PK	nova|protein_coding|1:286039842:286180759:-1|gene:AAEL014965		1
604	2	2	3.231	1.939	1.939	AAEL014702-PC	lysyl-tRNA synthetase|protein_coding|1:45697747:45714145:1|gene:AAEL014702		1
605	2	2	37.27	15.45	15.45	AAEL013571-PD	synaptobrevin|protein_coding|2:61894225:61919562:-1|gene:AAEL013571		1
606	2	2	1.736	0.9643	0.9643	AAEL013086-PA	|protein_coding|1:281148272:281159710:-1|gene:AAEL013086		1
607	2	2	3.883	3.56	3.56	AAEL013068-PC	protein phsophatase-2a|protein_coding|2:253390620:253458590:-1|gene:AAEL013068		1
608	2	2	9.898	3.754	3.754	AAEL011776-PA	soluble nsf attachment protein (snap)|protein_coding|3:3670918:3699935:-1|gene:AAEL011776		1
609	2	2	6.006	3.303	3.303	AAEL010248-PB	fibrillarin|protein_coding|3:279007510:279012678:-1|gene:AAEL010248		1
610	2	2	31.48	31.48	31.48	AAEL009590-PB	outer mitochondrial translocase subunit, putative|protein_coding|2:356984552:356984788:1|gene:AAEL009590		1
611	2	2	5.58	3.795	3.795	AAEL009413-PA	|protein_coding|3:380841494:380863793:1|gene:AAEL009413		1
612	2	2	6.969	3.833	3.833	AAEL009101-PA	eIF3-S5: Eukaryotic translation initiation factor 3 subunit F (eIF3f)(Eukaryotic translation initiation factor 3 subunit 5)|protein_coding|3:135343608:135349004:-1|gene:AAEL009101		1
613	2	2	7.009	6.542	6.542	AAEL007845-PK	rab5|protein_coding|2:460595112:460615791:1|gene:AAEL007845		1
614	2	2	19.64	19.64	19.64	AAEL007824-PA	RpS29: 40S ribosomal protein S29|protein_coding|1:149237954:149238358:-1|gene:AAEL007824		3
615	2	2	10.87	10.87	10.87	AAEL007441-PA	translocon-associated protein, gamma subunit|protein_coding|2:291355206:291355821:-1|gene:AAEL007441		2
616	2	2	7.027	6.486	6.486	AAEL006117-PA	mRpL12: 39S ribosomal protein L12, mitochondrial|protein_coding|3:259769060:259769617:1|gene:AAEL006117		1
617	2	2	3.382	1.912	1.912	AAEL005728-PD	|protein_coding|2:437306663:437312520:-1|gene:AAEL005728		1
618	2	2	4.609	2.605	2.605	AAEL004738-PA	Methionine aminopeptidase 2|protein_coding|2:288701545:288704620:-1|gene:AAEL004738		1
619	2	2	7.239	4.021	4.021	AAEL004490-PA	Putative prohibitins and stomatins of the pid superfamily protein|protein_coding|2:453139304:453141221:1|gene:AAEL004490		1
620	2	2	17.21	7.442	7.442	AAEL004425-PA	ctg4a|protein_coding|3:205790449:205811154:1|gene:AAEL004425		1
621	2	2	1.883	0.7752	0.7752	AAEL004244-PA	|protein_coding|1:105383817:105456454:1|gene:AAEL004244		1
622	2	2	5.573	3.715	3.715	AAEL004086-PB	aldo-keto reductase|protein_coding|3:401735351:401736605:-1|gene:AAEL004086		1
623	2	2	13.02	7.442	7.442	AAEL003365-PB	fumarylacetoacetate hydrolase|protein_coding|3:80788706:80790727:-1|gene:AAEL003365		1
624	2	2	6.197	3.944	3.944	AAEL003203-PF	fatty acid desaturase, putative|protein_coding|1:189803097:189811578:1|gene:AAEL003203		2
625	2	2	7.668	3.834	3.834	AAEL002362-PA	|protein_coding|2:175084189:175098049:1|gene:AAEL002362		1
626	2	2	15.7	8.264	8.264	AAEL001974-PA	|protein_coding|2:424695086:424695451:1|gene:AAEL001974		1
627	2	2	4.559	4.559	4.559	AAEL000955-PA	APG3: autophagy related gene|protein_coding|3:380158348:380175321:-1|gene:AAEL000955		1
628	2	2	15.83	7.194	7.194	AAEL000147-PA	single-stranded DNA binding protein, putative|protein_coding|1:194947580:194948075:-1|gene:AAEL000147		1
629	2	2	19.49	10.17	10.17	AAEL000084-PB	elongin b|protein_coding|1:242779293:242801528:1|gene:AAEL000084		1
630	2	2	4	4	4	AAEL027289-PA	|protein_coding|NIGP01000159:12628:14169:-1|gene:AAEL027289		1
631	2	2	6.494	6.494	6.494	AAEL026955-PA	|protein_coding|1:19163747:19164271:-1|gene:AAEL026955		1
632	2	2	1.743	1.743	1.743	AAEL026634-PB	|protein_coding|NIGP01000221:6930:24703:-1|gene:AAEL026634		1
633	2	2	3.846	3.846	3.846	AAEL026440-PA	|protein_coding|1:63468084:63482157:-1|gene:AAEL026440		1
634	2	2	0.8514	0.8514	0.8514	AAEL025845-PA	|protein_coding|3:148287128:148307544:1|gene:AAEL025845		1
635	2	2	5.727	5.727	5.727	AAEL025656-PB	|protein_coding|1:60200083:60218163:1|gene:AAEL025656		1
636	2	2	5.023	5.023	5.023	AAEL025362-PA	60S ribosomal protein L10|protein_coding|2:344983907:344984566:-1|gene:AAEL025362		1
637	2	2	3.659	3.659	3.659	AAEL025078-PA	|protein_coding|1:146601895:146602881:-1|gene:AAEL025078		1
638	2	2	2.83	2.83	2.83	AAEL024681-PA	|protein_coding|1:189818020:189826182:1|gene:AAEL024681		1
639	2	2	1.847	1.847	1.847	AAEL024283-PX	|protein_coding|1:120920586:121533946:1|gene:AAEL024283		1
640	2	2	11.38	11.38	11.38	AAEL022695-PA	|protein_coding|1:107574736:107578732:1|gene:AAEL022695		1
641	2	2	6.593	6.593	6.593	AAEL021617-PA	|protein_coding|1:208927100:208927648:1|gene:AAEL021617		1
642	2	2	6.78	6.78	6.78	AAEL021422-PA	60S ribosomal protein L18a|protein_coding|NIGP01001582:12214:21118:1|gene:AAEL021422		1
643	2	2	14.63	14.63	14.63	AAEL021108-PA	|protein_coding|3:379833183:379833431:1|gene:AAEL021108		1
644	2	2	6.787	6.787	6.787	AAEL020998-PB	|protein_coding|1:22721609:22753625:-1|gene:AAEL020998		1
645	2	2	1.884	1.884	1.884	AAEL020579-PA	|protein_coding|2:139123460:139126569:-1|gene:AAEL020579		1
646	2	2	5.063	5.063	5.063	AAEL019748-PA	|protein_coding|2:274209167:274229887:-1|gene:AAEL019748		1
647	2	2	4.222	4.222	4.222	AAEL019650-PA	|protein_coding|2:431897486:431909798:-1|gene:AAEL019650		1
648	2	2	4.386	4.386	4.386	AAEL018664-PA	COX2: cytochrome c oxidase subunit II|protein_coding|MT:2903:3587:1|gene:AAEL018664		2
649	2	2	0.5459	0.5459	0.5459	AAEL018320-PD	|protein_coding|2:387887345:388191140:1|gene:AAEL018320		1
650	2	2	1.128	1.128	1.128	AAEL018273-PD	|protein_coding|2:238595135:238691194:-1|gene:AAEL018273		1
651	2	2	4.834	4.834	4.834	AAEL015041-PA	mitochondrial carrier|protein_coding|2:104953377:104985261:1|gene:AAEL015041		1
652	2	2	4.984	4.984	4.984	AAEL014863-PAC	glycogenin|protein_coding|2:15577031:15624804:1|gene:AAEL014863		1
653	2	2	6.04	6.04	6.04	AAEL014038-PA	NIF3-like protein 1, putative|protein_coding|1:142958039:142959148:-1|gene:AAEL014038		1
654	2	2	17	17	17	AAEL013980-PC	glutaredoxin, putative|protein_coding|3:230598014:230607450:1|gene:AAEL013980		1
655	2	2	4.461	4.461	4.461	AAEL013877-PB	Glucosamine-6-phosphate isomerase (EC 3.5.99.6)(Glucosamine-6-phosphate deaminase)(GlcN6P deaminase)(GNPDA)|protein_coding|2:427708779:427725175:1|gene:AAEL013877		1
656	2	2	18.6	18.6	18.6	AAEL013844-PB	diazepam binding inhibitor, putative|protein_coding|1:17886276:17888607:1|gene:AAEL013844		1
657	2	2	8.955	8.955	8.955	AAEL013771-PA	mRpL54: mitochondrial ribosomal protein, L54, putative|protein_coding|2:122552548:122553018:-1|gene:AAEL013771		1
658	2	2	20.22	20.22	20.22	AAEL013272-PA	RpL27a: 60S ribosomal protein L37a|protein_coding|2:349702327:349702916:-1|gene:AAEL013272		1
659	2	2	1.506	1.506	1.506	AAEL013074-PC	adenylyl cyclase-associated protein|protein_coding|2:253551139:253620469:-1|gene:AAEL013074		1
660	2	2	7.65	7.65	7.65	AAEL012944-PB	RpL11: 60S ribosomal protein L11|protein_coding|3:206169243:206185626:1|gene:AAEL012944		1
661	2	2	7.143	7.143	7.143	AAEL012860-PA	|protein_coding|1:222074083:222103978:-1|gene:AAEL012860		1
662	2	2	1.777	1.777	1.777	AAEL012826-PA	replication factor a 1, rfa1|protein_coding|1:242520416:242526872:1|gene:AAEL012826		1
663	2	2	3.125	3.125	3.125	AAEL012764-PB	|protein_coding|3:111748579:111752371:-1|gene:AAEL012764		1
664	2	2	3.784	3.784	3.784	AAEL012457-PA	alcohol dehydrogenase|protein_coding|1:123531859:123532971:-1|gene:AAEL012457		1
665	2	2	11.94	11.94	11.94	AAEL012218-PA	mitochondria associated granulocyte macrophage csf signaling molecule|protein_coding|3:170268088:170268557:-1|gene:AAEL012218		1
666	2	2	6.25	6.25	6.25	AAEL012064-PB	Niemann-Pick Type C-2, putative|protein_coding|1:270494553:270504009:-1|gene:AAEL012064		1
667	2	2	12	12	12	AAEL012010-PA	Conserved insect protein (Fragment)|protein_coding|3:308002138:308002659:-1|gene:AAEL012010		1
668	2	2	17.82	17.82	17.82	AAEL011992-PD	NADH:ubiquinone dehydrogenase, putative|protein_coding|2:301748999:301749369:1|gene:AAEL011992		1
669	2	2	2.998	2.998	2.998	AAEL011958-PB	|protein_coding|3:45301804:45303207:1|gene:AAEL011958		1
670	2	2	2.792	2.792	2.792	AAEL011881-PA	|protein_coding|2:396227131:396228315:-1|gene:AAEL011881		1
671	2	2	2.809	2.809	2.809	AAEL011658-PA	plasma glutamate carboxypeptidase|protein_coding|3:21459257:21460990:-1|gene:AAEL011658		1
672	2	2	2.616	2.616	2.616	AAEL011564-PD	choline-phosphate cytidylyltransferase a, b|protein_coding|3:106633506:106694486:-1|gene:AAEL011564		1
673	2	2	8.594	8.594	8.594	AAEL011478-PE	cytoplasmic dynein light chain|protein_coding|3:142717502:142790753:1|gene:AAEL011478		1
674	2	2	6.122	6.122	6.122	AAEL011433-PA	small nuclear ribonucleoprotein sm d3|protein_coding|2:225313717:225334412:1|gene:AAEL011433		1
675	2	2	12.09	12.09	12.09	AAEL011233-PA	SM protein G, putative|protein_coding|3:239485785:239486160:-1|gene:AAEL011233		2
676	2	2	10	10	10	AAEL011157-PA	NADH dehydrogenase, putative|protein_coding|3:193660210:193687752:1|gene:AAEL011157		1
677	2	2	0.7958	0.7958	0.7958	AAEL011147-PB	|protein_coding|3:194215552:194241047:-1|gene:AAEL011147		1
678	2	2	4.142	4.142	4.142	AAEL010584-PG	vesicular mannose-binding lectin|protein_coding|1:301332653:301352543:-1|gene:AAEL010584		1
679	2	2	7.407	7.407	7.407	AAEL010504-PA	|protein_coding|2:91052513:91053155:1|gene:AAEL010504		1
680	2	2	17.39	17.39	17.39	AAEL010450-PA	TIM10: mitochondrial import inner membrane translocase subunit TIM10|protein_coding|3:313807101:313807448:-1|gene:AAEL010450		1
681	2	2	4.262	4.262	4.262	AAEL010261-PB	|protein_coding|2:359995171:359998271:-1|gene:AAEL010261		1
682	2	2	16.92	16.92	16.92	AAEL009772-PD	|protein_coding|1:67577336:67605098:-1|gene:AAEL009772		1
683	2	2	6.618	6.618	6.618	AAEL009708-PE	thioredoxin M, putative|protein_coding|3:155621264:155626426:1|gene:AAEL009708		1
684	2	2	4.43	4.43	4.43	AAEL009604-PH	Receptor expression-enhancing protein|protein_coding|2:169945090:169969783:-1|gene:AAEL009604		1
685	2	2	3.806	3.806	3.806	AAEL009497-PA	phosphomannomutase|protein_coding|3:344953283:344954152:-1|gene:AAEL009497		1
686	2	2	11.45	11.45	11.45	AAEL009483-PA	|protein_coding|1:97595298:97596422:1|gene:AAEL009483		1
687	2	2	2.799	2.799	2.799	AAEL009368-PA	lipoic acid synthetase|protein_coding|3:297898315:297923788:1|gene:AAEL009368		1
688	2	2	3.647	3.647	3.647	AAEL009217-PA	mRpS35: mitochondrial ribosomal protein, S35, putative|protein_coding|2:112608574:112610179:-1|gene:AAEL009217		1
689	2	2	17.24	17.24	17.24	AAEL009214-PA	diazepam binding inhibitor, putative|protein_coding|2:48723435:48724093:-1|gene:AAEL009214		1
690	2	2	4.319	4.319	4.319	AAEL009042-PC	ubiquitin fusion degradaton protein|protein_coding|3:46103254:46104996:-1|gene:AAEL009042		1
691	2	2	6.878	6.878	6.878	AAEL008811-PA	|protein_coding|3:133363847:133364481:1|gene:AAEL008811		1
692	2	2	9.709	9.709	9.709	AAEL008736-PA	p31A, putative|protein_coding|3:281179672:281180044:1|gene:AAEL008736		1
693	2	2	14.17	14.17	14.17	AAEL008492-PA	|protein_coding|2:395151538:395152032:-1|gene:AAEL008492		1
694	2	2	7.2	7.2	7.2	AAEL008490-PC	NADH dehydrogenase, putative|protein_coding|2:19099277:19110379:-1|gene:AAEL008490		1
695	2	2	6.579	6.579	6.579	AAEL008469-PA	|protein_coding|2:19098550:19099008:1|gene:AAEL008469		1
696	2	2	2.235	2.235	2.235	AAEL008370-PG	SCRB17: Class B Scavenger Receptor (CD36 domain).|protein_coding|3:40753112:40784768:-1|gene:AAEL008370		1
697	2	2	3.865	3.865	3.865	AAEL008185-PA	|protein_coding|3:9925829:9951278:-1|gene:AAEL008185		1
698	2	2	6.291	6.291	6.291	AAEL008097-PA	trypsin-eta, putative|protein_coding|1:61901323:61920448:1|gene:AAEL008097		1
699	2	2	3.492	3.492	3.492	AAEL008006-PA	3-hydroxyacyl-coa dehyrogenase|protein_coding|2:36472305:36478981:1|gene:AAEL008006		1
700	2	2	4.897	4.897	4.897	AAEL007777-PA	vacuolar ATP synthase subunit S1|protein_coding|3:133472983:133474600:1|gene:AAEL007777		1
701	2	2	6.593	6.593	6.593	AAEL007760-PA	mct-1 protein|protein_coding|1:71258350:71259531:1|gene:AAEL007760		1
702	2	2	11.58	11.58	11.58	AAEL007699-PG	RpL9: 60S ribosomal protein L9|protein_coding|2:470320643:470328389:1|gene:AAEL007699		1
703	2	2	0.7215	0.7215	0.7215	AAEL007565-PB	leucine rich protein, putative|protein_coding|2:248940276:248960906:1|gene:AAEL007565		1
704	2	2	20.31	20.31	20.31	AAEL007431-PA	|protein_coding|2:134748809:134749064:1|gene:AAEL007431		1
705	2	2	7.194	7.194	7.194	AAEL007414-PA	|protein_coding|2:134622342:134632588:1|gene:AAEL007414		1
706	2	2	2.048	2.048	2.048	AAEL006823-PA	AMP dependent ligase|protein_coding|1:52783126:52784798:-1|gene:AAEL006823		1
707	2	2	1.673	1.673	1.673	AAEL006721-PI	2-oxoglutarate dehydrogenase|protein_coding|2:85072428:85097945:1|gene:AAEL006721		1
708	2	2	8.594	8.594	8.594	AAEL006557-PA	|protein_coding|2:59363790:59364360:-1|gene:AAEL006557		1
709	2	2	1.669	1.669	1.669	AAEL006315-PA	26S proteasome regulatory subunit rpn1|protein_coding|3:2828219:2852645:1|gene:AAEL006315		1
710	2	2	17.44	17.44	17.44	AAEL006251-PA	Ubiquitin-fold modifier 1 Precursor|protein_coding|3:62870299:62870688:1|gene:AAEL006251		1
711	2	2	5.634	5.634	5.634	AAEL005786-PA	|protein_coding|3:114337413:114338121:-1|gene:AAEL005786		1
712	2	2	4.607	4.607	4.607	AAEL005659-PA	|protein_coding|2:382118606:382124068:1|gene:AAEL005659		1
713	2	2	1.818	1.818	1.818	AAEL005631-PB	|protein_coding|1:47360770:47379160:1|gene:AAEL005631		1
714	2	2	10.57	10.57	10.57	AAEL005629-PA	RpL7a: 60S ribosomal protein L35, putative|protein_coding|1:47326594:47340136:1|gene:AAEL005629		3
715	2	2	19.12	19.12	19.12	AAEL005471-PA	Sec61 protein complex gamma subunit, putative|protein_coding|3:383825112:383825318:-1|gene:AAEL005471		1
716	2	2	3.951	3.951	3.951	AAEL005457-PA	|protein_coding|2:295787672:295806814:-1|gene:AAEL005457		1
717	2	2	4.498	4.498	4.498	AAEL005185-PA	|protein_coding|2:339180:340967:1|gene:AAEL005185		1
718	2	2	10.71	10.71	10.71	AAEL005162-PB	mRpL11: 39S ribosomal protein L11, mitochondrial|protein_coding|1:168241242:168241832:-1|gene:AAEL005162		1
719	2	2	9.756	9.756	9.756	AAEL005143-PE	ubiquinone binding protein, putative|protein_coding|3:346789868:346790180:-1|gene:AAEL005143		1
720	2	2	3.398	3.398	3.398	AAEL004701-PA	Argininosuccinate synthase (EC 6.3.4.5)(Citrulline--aspartate ligase)|protein_coding|1:118563897:118565135:-1|gene:AAEL004701		1
721	2	2	3.817	3.817	3.817	AAEL004563-PA	26S protease regulatory subunit S10b|protein_coding|1:144860545:144887280:1|gene:AAEL004563		1
722	2	2	2.697	2.697	2.697	AAEL004496-PE	glutamate transporter|protein_coding|2:453279328:453292694:1|gene:AAEL004496		1
723	2	2	1.179	1.179	1.179	AAEL004469-PE	adaptin, alpha/gamma/epsilon|protein_coding|2:473323153:473359361:1|gene:AAEL004469		1
724	2	2	4.52	4.52	4.52	AAEL004338-PA	pyruvate dehydrogenase|protein_coding|3:365674985:365696304:-1|gene:AAEL004338		1
725	2	2	0.9744	0.9744	0.9744	AAEL004320-PB	WOC protein, putative|protein_coding|3:50885195:50919677:1|gene:AAEL004320		1
726	2	2	4.494	4.494	4.494	AAEL004307-PP	n-myc downstream regulated|protein_coding|2:387365760:387414984:-1|gene:AAEL004307		1
727	2	2	4.274	4.274	4.274	AAEL004291-PA	translin|protein_coding|2:99542309:99543620:1|gene:AAEL004291		1
728	2	2	3.21	3.21	3.21	AAEL004127-PA	acyl-coa dehydrogenase|protein_coding|3:153958055:153960279:-1|gene:AAEL004127		1
729	2	2	25.42	25.42	25.42	AAEL004060-PB	|protein_coding|1:137014453:137017508:1|gene:AAEL004060		4
730	2	2	3.966	3.966	3.966	AAEL003995-PA	zinc binding dehydrogenase|protein_coding|3:253991616:254011855:-1|gene:AAEL003995		1
731	2	2	1.311	1.311	1.311	AAEL003150-PA	alpha-n-acetylglucosaminidase|protein_coding|3:270013559:270016016:-1|gene:AAEL003150		1
732	2	2	3.066	3.066	3.066	AAEL003125-PA	acyl-coa dehydrogenase|protein_coding|2:191854247:191866446:-1|gene:AAEL003125		1
733	2	2	10.43	10.43	10.43	AAEL002832-PA	RpS26: 40S ribosomal protein S26|protein_coding|3:235222767:235224905:1|gene:AAEL002832		1
734	2	2	5.016	5.016	5.016	AAEL002411-PC	|protein_coding|1:176815977:176841439:-1|gene:AAEL002411		2
735	2	2	2.422	2.422	2.422	AAEL002385-PB	CCEAE3B: Carboxy/choline esterase Alpha Esterase|protein_coding|2:214034494:214053749:1|gene:AAEL002385		1
736	2	2	5.43	5.43	5.43	AAEL002199-PA	|protein_coding|2:428462635:428463359:-1|gene:AAEL002199		1
737	2	2	2.218	2.218	2.218	AAEL002178-PD	|protein_coding|1:101603458:101612842:1|gene:AAEL002178		1
738	2	2	3.769	3.769	3.769	AAEL002160-PA	GTP-binding protein|protein_coding|1:102271614:102358980:-1|gene:AAEL002160		1
739	2	2	5.213	5.213	5.213	AAEL001916-PB	eukaryotic translation initiation factor 4e|protein_coding|2:193432074:193447293:1|gene:AAEL001916		1
740	2	2	11.45	11.45	11.45	AAEL001838-PA	|protein_coding|2:274295067:274295520:-1|gene:AAEL001838		1
741	2	2	5.179	5.179	5.179	AAEL001623-PA	REG: proteasome activator subunit REG|protein_coding|1:138296201:138307286:-1|gene:AAEL001623		1
742	2	2	2.296	2.296	2.296	AAEL001605-PB	microtubule binding protein, putative|protein_coding|2:90696540:90727288:1|gene:AAEL001605		1
743	2	2	2.506	2.506	2.506	AAEL001414-PB	LRIM9: leucine-rich immune protein (Short)|protein_coding|2:48257035:48258354:1|gene:AAEL001414		1
744	2	2	2.358	2.358	2.358	AAEL001402-PA	LRIM10B: leucine-rich immune protein (Short)|protein_coding|2:48290655:48291998:-1|gene:AAEL001402		1
745	2	2	15.87	15.87	15.87	AAEL001382-PB	small nuclear ribonucleoprotein sm d1|protein_coding|2:118115147:118115727:-1|gene:AAEL001382		1
746	2	2	4.012	4.012	4.012	AAEL001154-PA	|protein_coding|2:307204012:307221233:-1|gene:AAEL001154		1
747	2	2	8.219	8.219	8.219	AAEL001109-PA	Glutaredoxin|protein_coding|3:1679251:1679754:-1|gene:AAEL001109		1
748	2	2	2.4	2.4	2.4	AAEL001020-PD	anterior fat body protein|protein_coding|3:55162199:55184996:1|gene:AAEL001020		1
749	2	2	2.847	2.847	2.847	AAEL000931-PA	Alkaline phosphatase|protein_coding|3:379517910:379533633:-1|gene:AAEL000931		1
750	2	2	3.354	3.354	3.354	AAEL000883-PB	|protein_coding|3:332232533:332233519:1|gene:AAEL000883		1
751	2	2	3.784	3.784	3.784	AAEL000786-PA	|protein_coding|3:246025857:246027029:-1|gene:AAEL000786		1
752	2	2	9.333	9.333	9.333	AAEL000744-PA	troponin C|protein_coding|2:55358436:55384434:1|gene:AAEL000744		1
753	2	2	3.134	3.134	3.134	AAEL000673-PA	ATP-dependent (S)-NAD(P)H-hydrate dehydratase (EC 4.2.1.93)|protein_coding|3:395933951:395935006:1|gene:AAEL000673		1
754	2	2	5.093	5.093	5.093	AAEL000410-PA	glycoprotein 25l|protein_coding|3:183635652:183636791:-1|gene:AAEL000410		1
755	2	2	12.5	12.5	12.5	AAEL000407-PA	Protein kish|protein_coding|3:185917002:185917367:1|gene:AAEL000407		1
756	2	2	11.46	11.46	11.46	AAEL000291-PA	V-type proton ATPase 16 kDa proteolipid subunit|protein_coding|3:266531017:266554554:1|gene:AAEL000291		1
757	2	2	4.029	4.029	4.029	AAEL000159-PA	nipsnap|protein_coding|3:109661347:109674395:-1|gene:AAEL000159		1
758	2	2	4.895	4.895	4.895	AAEL000102-PB	|protein_coding|1:197344005:197357214:-1|gene:AAEL000102		1
759	1.92	2	6.711	6.711	6.711	AAEL006829-PA	microsomal glutathione s-transferase|protein_coding|1:53126141:53127177:1|gene:AAEL006829		1
760	1.86	2.01	4.167	1.961	1.961	AAEL001212-PA	phosphoinositide-binding protein, putative|protein_coding|2:413441350:413465575:1|gene:AAEL001212		1
761	1.82	30.56	69.7	69.42	63.91	AAEL005766-PA	Fructose-bisphosphate aldolase|protein_coding|3:114738427:114789560:1|gene:AAEL005766		31
762	1.82	2	6.704	3.911	3.911	AAEL024696-PF	|protein_coding|NIGP01000703:2475:3743:1|gene:AAEL024696		1
763	1.82	2	18.27	18.27	18.27	AAEL017212-PA	|protein_coding|2:474324311:474325692:-1|gene:AAEL017212		1
764	1.77	1.96	3.785	3.785	3.785	AAEL017421-PA	|protein_coding|1:159466000:159467649:-1|gene:AAEL017421		1
765	1.77	1.96	7.937	7.937	7.937	AAEL009585-PB	|protein_coding|1:147256116:147294752:1|gene:AAEL009585		1
766	1.77	1.96	10.58	10.58	10.58	AAEL003942-PA	RpL44: 60S ribosomal protein L44 L41, putative|protein_coding|3:25434714:25442088:-1|gene:AAEL003942		1
767	1.77	1.96	3.713	3.713	3.713	AAEL002331-PA	Mannose-6-phosphate isomerase|protein_coding|1:11949362:11959930:-1|gene:AAEL002331		1
768	1.74	1.96	4.51	4.51	2.157	AAEL000256-PE	SCRB9: Class B Scavenger Receptor (CD36 domain).|protein_coding|2:227342417:227475791:-1|gene:AAEL000256		1
769	1.74	1.92	4.015	4.015	4.015	AAEL002165-PA	Putative hydroxypyruvate isomerase|protein_coding|1:243248628:243258681:-1|gene:AAEL002165		1
770	1.72	2.08	14.22	14.22	14.22	AAEL013005-PA	|protein_coding|2:349156631:349157245:1|gene:AAEL013005		2
771	1.72	1.92	1.874	1.222	1.222	AAEL013098-PA	coatomer|protein_coding|2:337759057:337775267:-1|gene:AAEL013098		1
772	1.72	1.92	0.9756	0.9756	0.9756	AAEL018226-PB	|protein_coding|1:155326079:155388584:1|gene:AAEL018226		1
773	1.7	2	18.07	18.07	18.07	AAEL010798-PB	ubiquitin-conjugating enzyme E2 g|protein_coding|3:156036621:156060316:1|gene:AAEL010798		2
774	1.7	1.95	11.31	11.31	6.335	AAEL006115-PA	Eukaryotic translation initiation factor 3 subunit K (eIF3k)(eIF-3 p25)|protein_coding|3:259777028:259777847:-1|gene:AAEL006115		1
775	1.67	1.87	4.37	1.998	1.998	AAEL023332-PI	|protein_coding|3:359992531:360022054:1|gene:AAEL023332		1
776	1.66	1.96	7.903	7.903	7.903	AAEL009700-PD	beta lactamase domain|protein_coding|3:155608277:155614330:-1|gene:AAEL009700		2
777	1.66	1.86	17.12	12.16	12.16	AAEL002170-PB	phosphatidylinositol-phosphatidylcholine transfer protein, putative|protein_coding|1:25179110:25214592:1|gene:AAEL002170		2
778	1.66	1.85	5.686	3.922	3.922	AAEL000424-PA	leucine aminopeptidase|protein_coding|3:185208598:185284141:1|gene:AAEL000424		1
779	1.66	1.85	4.31	4.31	4.31	AAEL027479-PA	|protein_coding|2:111068426:111079571:1|gene:AAEL027479		1
780	1.64	1.82	4.632	4.632	4.632	AAEL002600-PE	serine protease|protein_coding|3:256575198:256586171:1|gene:AAEL002600		1
781	1.63	1.98	16	16	16	AAEL001767-PB	|protein_coding|2:165550402:165561987:1|gene:AAEL001767		2
782	1.61	1.84	3.343	0.9749	0.9749	AAEL027504-PA	|protein_coding|3:242792450:242822006:1|gene:AAEL027504		1
783	1.6	19.34	45.21	45.21	40.96	AAEL004631-PA	actin|protein_coding|1:306245164:306246294:1|gene:AAEL004631		14
784	1.6	1.82	2.692	1.76	1.76	AAEL001218-PA	Aats-ala: alanyl-tRNA synthetase|protein_coding|2:411480510:411489075:1|gene:AAEL001218		1
785	1.6	1.8	4.021	4.021	4.021	AAEL012311-PC	vitellogenin, putative|protein_coding|2:102803325:102812657:-1|gene:AAEL012311		1
786	1.59	1.77	1.918	1.023	1.023	AAEL011395-PD	glutaminyl-tRNA synthetase|protein_coding|3:201660327:201669434:1|gene:AAEL011395		1
787	1.58	1.78	3.28	1.27	1.27	AAEL013233-PA	PIWI5: PIWI|protein_coding|3:279944186:279947198:-1|gene:AAEL013233		1
788	1.55	1.78	5.351	4.059	4.059	AAEL000486-PA	chaperonin|protein_coding|3:161287825:161309866:1|gene:AAEL000486		1
789	1.55	1.77	3.186	1.939	1.939	AAEL008099-PA	Procollagen-lysine,2-oxoglutarate 5-dioxygenase|protein_coding|3:14850539:14866233:1|gene:AAEL008099		1
790	1.55	1.77	12.2	12.2	12.2	AAEL004350-PB	janus A, putative|protein_coding|3:93693395:93693766:-1|gene:AAEL004350		1
791	1.54	1.74	4.698	2.685	2.685	AAEL022680-PA	|protein_coding|1:64447500:64494255:-1|gene:AAEL022680		1
792	1.52	1.89	9.4	7	4.6	AAEL005037-PA	seryl-tRNA synthetase|protein_coding|2:444309435:444317407:1|gene:AAEL005037		2
793	1.52	1.85	6.061	6.061	4.813	AAEL007259-PB	|protein_coding|3:390245039:390280183:-1|gene:AAEL007259		2
794	1.51	1.72	2.626	2.626	2.626	AAEL027354-PA	|protein_coding|2:182485424:182488470:1|gene:AAEL027354		1
795	1.51	1.72	10.71	10.71	10.71	AAEL010487-PB	|protein_coding|1:278665991:278666581:1|gene:AAEL010487		1
796	1.51	1.72	8.837	8.837	8.837	AAEL010371-PD	autotransporter adhesin precursor, putative|protein_coding|2:182909870:182910708:1|gene:AAEL010371		1
797	1.49	1.77	5.774	5.774	3.15	AAEL006968-PA	|protein_coding|2:398747694:398748902:-1|gene:AAEL006968		2
798	1.48	1.85	11.46	11.46	11.46	AAEL017508-PE	|protein_coding|1:279323175:279332445:1|gene:AAEL017508		2
799	1.48	1.68	8.411	8.411	8.411	AAEL007054-PA	NADH dehydrogenase, putative|protein_coding|3:299688347:299688670:-1|gene:AAEL007054		1
800	1.46	1.66	7.018	7.018	7.018	AAEL013052-PA	ubiquitin carboxyl-terminal hydrolase isozyme L3|protein_coding|3:310492551:310504281:1|gene:AAEL013052		1
801	1.4	1.61	1.459	0.8104	0.8104	AAEL004984-PA	cullin-associated NEDD8-dissociated protein 1|protein_coding|2:281882798:281902186:1|gene:AAEL004984		1
802	1.4	1.61	6.004	3.377	3.377	AAEL001312-PA	CYP9M6: Cytochrome P450 monooxygenase CYP9M6v2|protein_coding|2:447504859:447506522:-1|gene:AAEL001312		1
803	1.4	1.6	8.182	8.182	8.182	AAEL029014-PB	|protein_coding|3:119532826:119541482:1|gene:AAEL029014		1
804	1.39	1.59	3.822	1.603	1.603	AAEL008565-PA	Metalloprotease m41 ftsh|protein_coding|2:157178248:157196779:1|gene:AAEL008565		1
805	1.38	1.65	25.64	7.977	3.134	AAEL001607-PB	galactose-1-phosphate uridylyltransferase|protein_coding|1:138821611:138823678:1|gene:AAEL001607		1
806	1.38	1.6	12.03	8.247	8.247	AAEL027749-PA	|protein_coding|NIGP01002020:163036:164036:-1|gene:AAEL027749		1
807	1.38	1.59	3.34	3.34	3.34	AAEL019485-PD	|protein_coding|3:50644098:50645627:1|gene:AAEL019485		1
808	1.36	1.66	3.822	3.822	1.592	AAEL003952-PK	calpain 4, 6, 7, invertebrate|protein_coding|3:267439683:267555654:1|gene:AAEL003952		1
809	1.36	1.57	19.01	4.225	4.225	AAEL018102-PB	|protein_coding|3:366628335:366628822:-1|gene:AAEL018102		1
810	1.35	1.55	3.03	3.03	3.03	AAEL012250-PA	developmentally regulated GTP-binding protein 2 (drg 2)|protein_coding|3:53380387:53393251:-1|gene:AAEL012250		1
811	1.34	1.54	9.186	3.937	3.937	AAEL020113-PA	|protein_coding|3:315233483:315240874:-1|gene:AAEL020113		1
812	1.33	1.54	9.211	3.947	3.947	AAEL008403-PA	|protein_coding|1:93973451:93974379:1|gene:AAEL008403		1
813	1.29	1.57	9.014	9.014	9.014	AAEL019669-PA	|protein_coding|2:205534825:205535892:-1|gene:AAEL019669		2
814	1.28	1.48	6.952	6.952	6.952	AAEL019410-PB	|protein_coding|2:84618345:84618908:-1|gene:AAEL019410		1
815	1.26	1.47	3.77	3.77	3.77	AAEL005199-PA	Carboxylic ester hydrolase|protein_coding|2:1463368:1465173:1|gene:AAEL005199		1
816	1.23	1.43	2.229	2.229	2.229	AAEL003293-PA	GTP-binding protein|protein_coding|3:340157243:340159264:1|gene:AAEL003293		1
817	1.2	1.41	6.942	3.752	3.752	AAEL007702-PA	chaperonin|protein_coding|2:470268499:470277495:-1|gene:AAEL007702		1
818	1.2	1.4	8.638	5.648	5.648	AAEL028052-PA	|protein_coding|1:261466900:261468191:1|gene:AAEL028052		1
819	1.18	1.38	5.389	2.994	2.994	AAEL012674-PA	d-amino acid oxidase|protein_coding|2:99052601:99162379:-1|gene:AAEL012674		1
820	1.18	1.38	2.737	2.737	2.737	AAEL003109-PC	atlastin|protein_coding|1:215043970:215062278:-1|gene:AAEL003109		1
821	1.14	1.36	4.629	2.989	1.35	AAEL025993-PA	|protein_coding|1:43379189:43401840:-1|gene:AAEL025993		1
822	1.12	1.32	1.166	1.166	1.166	AAEL010520-PB	|protein_coding|2:25990256:26017591:1|gene:AAEL010520		1
823	1.11	1.31	1.633	1.633	1.633	AAEL009039-PB	|protein_coding|3:193297777:193310689:-1|gene:AAEL009039		1
824	1.09	1.3	12.07	8.924	3.412	AAEL013389-PA	coproporphyrinogen iii oxidase|protein_coding|3:173148594:173160462:1|gene:AAEL013389		1
825	1.09	1.29	15.6	15.6	15.6	AAEL004284-PA	mitochondrial ATPase inhibitor, putative|protein_coding|2:276975237:276984615:1|gene:AAEL004284		1
826	1.09	1.28	2.181	2.181	2.181	AAEL010641-PB	APG7A: autophagy related gene|protein_coding|2:279267010:279273198:1|gene:AAEL010641		1
827	1.09	1.28	2.01	2.01	2.01	AAEL007763-PB	vacuole membrane protein|protein_coding|2:219261561:219262940:-1|gene:AAEL007763		1
828	1.08	6.45	8.482	8.482	8.482	AAEL005084-PA	tubulin beta chain|protein_coding|1:294735178:294766699:1|gene:AAEL005084		5
829	1.08	1.28	4.144	4.144	4.144	AAEL000028-PA	CLIPB34: Clip-Domain Serine Protease family B.|protein_coding|3:105098152:105132068:1|gene:AAEL000028		1
830	1.07	1.28	13.16	13.16	13.16	AAEL014039-PD	|protein_coding|1:142986829:142987131:1|gene:AAEL014039		1
831	1.07	1.27	1.289	1.289	1.289	AAEL003413-PA	F-spondin|protein_coding|3:348395234:348415674:1|gene:AAEL003413		1
832	1.06	1.26	8.787	3.766	3.766	AAEL008582-PA	RpS2: 40S ribosomal protein S2|protein_coding|3:222560750:222561641:-1|gene:AAEL008582		1
833	1.03	1.23	20.69	20.69	20.69	AAEL007349-PB	|protein_coding|2:344515582:344525421:1|gene:AAEL007349		1
834	1.02	1.29	3.962	3.825	2.322	AAEL021134-PB	|protein_coding|NIGP01001694:928:26253:1|gene:AAEL021134		1
835	0.97	1.17	5.046	5.046	5.046	AAEL009051-PB	TPX5: Thioredoxin Peroxidase.|protein_coding|2:160646157:160646813:-1|gene:AAEL009051		1
836	0.96	1.16	32.79	14.75	14.75	AAEL000330-PA	|protein_coding|2:124382892:124383540:1|gene:AAEL000330		1
837	0.95	1.15	1.643	1.643	1.643	AAEL000024-PC	dopachrome-conversion enzyme (DCE), putative|protein_coding|1:243009902:243024615:-1|gene:AAEL000024		1
838	0.94	1.14	0.7098	0.7098	0.7098	AAEL019918-PH	|protein_coding|2:169546700:169679547:1|gene:AAEL019918		1
839	0.91	1.11	16.94	16.94	16.94	AAEL012317-PA	MICOS complex subunit MIC13|protein_coding|2:102906108:102908484:-1|gene:AAEL012317		1
840	0.9	1.09	5.789	5.789	5.789	AAEL004269-PA	hippocalcin|protein_coding|2:118591312:118622531:1|gene:AAEL004269		1
841	0.89	1.08	1.122	1.122	1.122	AAEL012161-PT	|protein_coding|2:203862377:203935403:-1|gene:AAEL012161		1
842	0.89	1.08	5.155	5.155	5.155	AAEL004973-PA	golgi phosphoprotein 3 (coat-protein GPP34)|protein_coding|2:281857709:281873910:1|gene:AAEL004973		1
843	0.87	1.07	6.147	5.201	3.664	AAEL014053-PB	vacuolar proton ATPases|protein_coding|1:148333012:148363301:1|gene:AAEL014053		1
844	0.81	0.99	1.325	1.325	1.325	AAEL011778-PA	WD-repeat protein|protein_coding|3:3768645:3808761:1|gene:AAEL011778		1
845	0.8	1.08	12.41	12.41	12.41	AAEL001164-PA	NADH:ubiquinone dehydrogenase, putative|protein_coding|2:309081397:309092856:1|gene:AAEL001164		2
846	0.8	1	4.779	1.654	1.654	AAEL010403-PB	past-1|protein_coding|1:268145302:268205446:1|gene:AAEL010403		1
847	0.8	0.98	3.924	2.035	2.035	AAEL007718-PA	Eukaryotic translation initiation factor 3 subunit B (eIF3b)(Eukaryotic translation initiation factor 3 subunit 9)|protein_coding|3:255431657:255438907:1|gene:AAEL007718		1
848	0.79	0.98	9.339	3.891	3.891	AAEL023521-PA	|protein_coding|2:149591438:149648318:-1|gene:AAEL023521		1
849	0.79	0.98	1.17	0.7314	0.7314	AAEL004583-PQ	|protein_coding|2:33748287:33850220:1|gene:AAEL004583		1
850	0.79	0.97	2.597	2.597	2.597	AAEL004300-PC	|protein_coding|2:293463945:293494266:1|gene:AAEL004300		1
851	0.78	0.96	2.075	2.075	2.075	AAEL026165-PD	|protein_coding|2:131994870:131996517:1|gene:AAEL026165		1
852	0.77	0.95	14.74	14.74	14.74	AAEL001085-PA	|protein_coding|1:185220266:185221483:1|gene:AAEL001085		1
853	0.75	0.93	9.877	9.877	9.877	AAEL009066-PA	symbol, putative|protein_coding|2:269447731:269448347:-1|gene:AAEL009066		1
854	0.74	0.92	13.22	5.747	5.747	AAEL026008-PA	|protein_coding|2:64848475:64848999:-1|gene:AAEL026008		1
855	0.74	0.92	4.186	4.186	4.186	AAEL026806-PA	|protein_coding|NIGP01001699:14627:15274:-1|gene:AAEL026806		1
856	0.74	0.91	6.336	6.336	6.336	AAEL003611-PB	stearoyl-coa desaturase|protein_coding|1:189449085:189469641:1|gene:AAEL003611		1
857	0.73	0.99	12.35	9.94	9.94	AAEL009642-PA	cathepsin b|protein_coding|1:222740879:222741877:1|gene:AAEL009642		2
858	0.71	0.89	4.313	4.313	4.313	AAEL024350-PA	|protein_coding|NIGP01002153:45066:46729:-1|gene:AAEL024350		1
859	0.71	0.89	7.5	7.5	7.5	AAEL007184-PA	vacuolar ATP synthase subunit g|protein_coding|2:149949704:149960993:1|gene:AAEL007184		1
860	0.71	0.89	1.946	1.946	1.946	AAEL004685-PA	succinate semialdehyde dehydrogenase|protein_coding|1:145854094:145860584:-1|gene:AAEL004685		1
861	0.63	0.8	1	1	1	AAEL012421-PB	cadherin|protein_coding|2:122681309:122685811:1|gene:AAEL012421		1
862	0.61	0.77	2.432	2.432	2.432	RRRRRAAEL025572-PB	REVERSED |protein_coding|2:380217421:380616954:1|gene:AAEL025572		1
863	0.61	0.77	0.2928	0.2928	0.2928	AAEL019696-PB	|protein_coding|1:255696063:255881815:-1|gene:AAEL019696		1
864	0.61	0.77	3.182	3.182	3.182	AAEL004278-PA	|protein_coding|2:293680015:293715181:1|gene:AAEL004278		1
865	0.61	0.77	1.06	1.06	1.06	AAEL000802-PB	|protein_coding|3:363832751:363846265:1|gene:AAEL000802		1
866	0.57	0.72	2.772	2.772	2.772	AAEL004180-PB	|protein_coding|1:15876903:15968936:-1|gene:AAEL004180		1
867	0.54	0.58	1.63	1.63	1.63	AAEL009510-PA	glucosamine-fructose-6-phosphate aminotransferase|protein_coding|3:345007789:345009816:-1|gene:AAEL009510		1
868	0.54	0.58	2.02	2.02	2.02	AAEL006977-PA	serine/threonine protein phosphatase 2a regulatory subunit a|protein_coding|2:398786935:398824909:1|gene:AAEL006977		1
869	0.53	0.57	3.07	3.07	3.07	AAEL004686-PA	pont: RuvB-like helicase 1 (EC 3.6.4.12) (Pontin)|protein_coding|1:159001344:159002783:1|gene:AAEL004686		1
870	0.52	0.55	11.05	4.651	4.651	AAEL000823-PA	Rpl35: 60S ribosomal protein L35A, putative|protein_coding|3:120508965:120509549:1|gene:AAEL000823		1
871	0.51	0.55	7.843	5.49	5.49	AAEL013643-PA	mitochondrial transcription factor A, putative|protein_coding|2:324269633:324270483:-1|gene:AAEL013643		1
872	0.5	0.54	1.248	1.248	1.248	AAEL013072-PB	|protein_coding|2:253364285:253366330:1|gene:AAEL013072		1
873	0.48	0.52	12.96	8.642	8.642	AAEL012507-PA	prefoldin, subunit, putative|protein_coding|2:185971013:185987208:1|gene:AAEL012507		1
874	0.47	0.51	3.075	1.367	1.367	AAEL027249-PA	|protein_coding|2:422454425:422477673:1|gene:AAEL027249		1
875	0.47	0.51	2.032	2.032	2.032	AAEL001935-PA	CTL-like protein 1|protein_coding|2:194489597:194512022:1|gene:AAEL001935		1
876	0.45	0.49	3.502	3.502	3.502	AAEL013284-PA	LT1: late trypsin 1, serine-type enodpeptidase|protein_coding|2:94807167:94807940:-1|gene:AAEL013284		1
877	0.45	0.48	0.8451	0.8451	0.8451	AAEL019536-PG	|protein_coding|1:267632910:267650523:-1|gene:AAEL019536		1
878	0.44	0.48	4.825	4.825	4.825	AAEL010172-PA	Leucokinins Precursor [Contains Leucokinin-1;Leucokinin-3;Leucokinin-2]		1
879	0.43	0.47	2.899	2.899	2.899	AAEL026231-PA	|protein_coding|3:395716470:395727653:-1|gene:AAEL026231		1
880	0.42	0.51	10.45	6.78	2.542	AAEL001593-PD	glycerol-3-phosphate dehydrogenase|protein_coding|2:21098517:21158821:-1|gene:AAEL001593		1
881	0.42	0.46	8.261	4.783	4.783	RRRRRAAEL012858-PA	REVERSED |protein_coding|3:339264529:339265221:-1|gene:AAEL012858		1
882	0.42	0.46	4.6	2.6	2.6	AAEL003651-PA	|protein_coding|2:316740972:316750311:-1|gene:AAEL003651		1
883	0.42	0.45	0.6185	0.2249	0.2249	AAEL008069-PC	notch|protein_coding|2:230933342:230953863:1|gene:AAEL008069		1
884	0.41	0.45	7.029	4.473	4.473	AAEL013305-PB	bifunctional dihydrofolate reductase-thymidylate synthase|protein_coding|1:156367142:156386011:-1|gene:AAEL013305		1
885	0.4	0.44	11.92	6.623	6.623	AAEL025906-PD	|protein_coding|1:57302074:57303041:1|gene:AAEL025906		1
886	0.4	0.44	2.077	2.077	2.077	AAEL008365-PA	|protein_coding|3:41450039:41451110:-1|gene:AAEL008365		1
887	0.4	0.43	6.867	4.292	4.292	AAEL006367-PA	|protein_coding|1:101449665:101456944:-1|gene:AAEL006367		1
888	0.4	0.43	3.966	3.966	3.966	AAEL004341-PA	CCEAE1O: Carboxy/choline esterase Alpha Esterase|protein_coding|3:367368641:367370445:-1|gene:AAEL004341		1
889	0.37	0.41	1.579	1.579	1.579	AAEL014891-PB	CYP6P12: cytochrome P450|protein_coding|1:271403385:271406894:-1|gene:AAEL014891		1
890	0.37	0.4	6.693	6.693	6.693	AAEL014366-PD	|protein_coding|3:75106958:75170344:1|gene:AAEL014366		1
891	0.36	0.41	4.734	3.349	3.349	AAEL001169-PA	ribosome biogenesis protein BOP1 homolog|protein_coding|2:148893179:148906179:-1|gene:AAEL001169		2
892	0.34	0.37	19.61	19.61	19.61	AAEL020290-PA	60S ribosomal protein L39|protein_coding|3:380837813:380838129:-1|gene:AAEL020290		1
893	0.34	0.37	5	5	5	AAEL007603-PA	OBP10: odorant binding protein (OBP10)|protein_coding|3:18109562:18110113:1|gene:AAEL007603		1
894	0.33	0.37	3.295	1.719	1.719	AAEL021473-PA	|protein_coding|2:65195090:65206358:1|gene:AAEL021473		1
895	0.33	0.36	41.1	26.03	11.64	AAEL010230-PA	NADH:ubiquinone dehydrogenase, putative|protein_coding|2:402958599:402970408:1|gene:AAEL010230		1
896	0.33	0.36	1.955	1.955	1.955	AAEL004361-PB	alpha-glucosidase|protein_coding|3:93941947:94017554:-1|gene:AAEL004361		1
897	0.32	0.37	20.79	11.24	6.18	AAEL013262-PA	|protein_coding|1:32344950:32345486:-1|gene:AAEL013262		1
898	0.31	0.34	7.617	3.906	3.906	AAEL009273-PA	inosine-5-monophosphate dehydrogenase|protein_coding|3:200124627:200158856:-1|gene:AAEL009273		1
899	0.31	0.34	4.101	4.101	4.101	AAEL012439-PA	enoyl-CoA hydratase (enoyl hydrase) (unsaturated acyl-CoA hydratase), putative|protein_coding|1:213297485:213307295:-1|gene:AAEL012439		1
900	0.31	0.34	1.02	1.02	1.02	AAEL008171-PB	double-stranded RNA-binding protein zn72d|protein_coding|3:10244433:10299912:1|gene:AAEL008171		1
901	0.31	0.34	3.268	3.268	3.268	AAEL001100-PC	phosphoserine phosphatase|protein_coding|3:406542256:406578884:-1|gene:AAEL001100		1
902	0.29	0.33	8.73	6.746	2.976	AAEL009018-PA	cytochrome P450|protein_coding|1:58798943:58800512:-1|gene:AAEL009018		1
903	0.29	0.32	7.5	7.5	7.5	AAEL027406-PA	|protein_coding|1:171319190:171320508:1|gene:AAEL027406		1
904	0.28	0.31	4.129	1.032	1.032	AAEL009142-PA	prolyl endopeptidase (prolyl oligopeptidase)|protein_coding|2:342482012:342503355:1|gene:AAEL009142		1
905	0.27	0.3	14.47	14.47	0	AAEL008620-PA	D7 protein, putative|protein_coding|2:80566022:80567027:-1|gene:AAEL008620		0
906	0.27	0.3	1.395	1.395	1.395	AAEL017986-PI	|protein_coding|3:171182351:171231938:-1|gene:AAEL017986		1
907	0.26	0.29	0.7258	0.7258	0.7258	AAEL011505-PB	integral membrane pore glycoprotein gp210, putative|protein_coding|2:81188877:81253460:-1|gene:AAEL011505		1
908	0.25	0.28	5.271	2.791	0	AAEL019777-PA	|protein_coding|2:232100673:232111639:-1|gene:AAEL019777		1
909	0.25	0.28	3.75	2.031	2.031	AAEL010136-PA	|protein_coding|2:264699733:264701744:1|gene:AAEL010136		1
910	0.25	0.28	3.627	3.627	3.627	RRRRRAAEL012681-PA	REVERSED RpL24: 60S ribosomal protein L24|protein_coding|3:23880704:23881361:1|gene:AAEL012681		1
911	0.25	0.28	1.563	1.563	1.563	AAEL004863-PB	|protein_coding|1:288247640:288249173:-1|gene:AAEL004863		1
912	0.24	0.27	4.131	2.926	2.926	AAEL010576-PU	modifier of mdg4|protein_coding|1:301365807:301620619:1|gene:AAEL010576		1
913	0.24	0.27	0.4759	0.4759	0.4759	RRRRRAAEL000342-PH	REVERSED peroxidasin|protein_coding|2:123377211:123809886:1|gene:AAEL000342		1
914	0.24	0.27	1.695	1.695	1.695	AAEL000006-PC	phosphoenolpyruvate carboxykinase|protein_coding|3:102799514:102808682:1|gene:AAEL000006		1
915	0.23	0.26	1.181	1.181	1.181	RRRRRAAEL013213-PB	REVERSED enhancer of zeste, ezh|protein_coding|3:297337834:297366893:-1|gene:AAEL013213		1
916	0.23	0.25	3.226	1.613	1.613	AAEL024189-PA	|protein_coding|3:335794718:335796580:-1|gene:AAEL024189		1
917	0.22	0.25	22.22	12.96	4.074	AAEL005722-PB	RpL26: 60S ribosomal protein L7a|protein_coding|1:123756057:123757586:1|gene:AAEL005722		1
918	0.22	0.24	6.78	4.708	0	AAEL006946-PA	chaperonin|protein_coding|3:27957681:27968375:-1|gene:AAEL006946		1
919	0.21	0.24	1.594	1.594	0	RRRRRAAEL010047-PB	REVERSED |protein_coding|1:160181189:160259583:1|gene:AAEL010047		0
920	0.21	0.23	3.583	3.583	0	AAEL029004-PA	|protein_coding|2:369586704:369587627:-1|gene:AAEL029004		0
921	0.2	0.23	3.095	1.429	0	AAEL009169-PL	synaptotagmin, putative|protein_coding|3:168896654:168926843:-1|gene:AAEL009169		0
922	0.2	0.23	1.911	1.911	0	RRRRRAAEL010471-PB	REVERSED ChAT: choline O-acetyltransferase|protein_coding|1:204698514:204705411:-1|gene:AAEL010471		0
923	0.2	0.22	0.6505	0.6505	0.6505	AAEL018699-PW	|protein_coding|2:62620280:62950069:1|gene:AAEL018699		1
924	0.19	0.23	1.83	0.9634	0	AAEL006656-PC	|protein_coding|3:200524122:200546035:-1|gene:AAEL006656		0
925	0.19	0.22	5.372	5.372	0	AAEL028214-PA	|protein_coding|NIGP01002298:4131:35158:-1|gene:AAEL028214		0
926	0.19	0.22	1.602	1.602	0	AAEL019810-PG	|protein_coding|2:157770692:157908893:-1|gene:AAEL019810		0
927	0.19	0.21	1.104	1.104	0	AAEL007317-PE	|protein_coding|2:222739645:222742151:-1|gene:AAEL007317		0
928	0.18	0.21	2.509	2.509	1.219	AAEL011960-PA	|protein_coding|3:45281439:45295144:-1|gene:AAEL011960		1
929	0.18	0.21	5.284	3.718	0	AAEL008431-PF	kinase anchor protein|protein_coding|1:148979974:148996713:-1|gene:AAEL008431		0
930	0.18	0.21	1.799	1.799	0	RRRRRAAEL011556-PA	REVERSED |protein_coding|3:312826676:312838224:-1|gene:AAEL011556		0
931	0.18	0.2	2.432	1.216	0	RRRRRAAEL012969-PA	REVERSED |protein_coding|2:103978479:103980835:1|gene:AAEL012969		0
932	0.18	0.2	8.772	8.772	0	AAEL026382-PA	|protein_coding|3:74017559:74018648:1|gene:AAEL026382		0
933	0.17	0.19	2.122	2.122	0	RRRRRAAEL006171-PP	REVERSED n-myc downstream regulated|protein_coding|3:140732170:140939270:1|gene:AAEL006171		0
934	0.17	0.19	1.865	1.865	0	AAEL009882-PD	retinoblastoma-binding protein 4 (rbbp4)|protein_coding|3:122234409:122235763:-1|gene:AAEL009882		0
935	0.16	0.18	3.822	3.822	3.822	RRRRRAAEL008828-PA	REVERSED carbonic anhydrase|protein_coding|3:32496040:32528726:-1|gene:AAEL008828		2
936	0.15	6.85	11.02	11.02	11.02	AAEL011184-PC	mitochondrial phosphate carrier protein|protein_coding|3:51572202:51574537:-1|gene:AAEL011184		4
937	0.15	0.18	0.7071	0.7071	0	RRRRRAAEL005848-PA	REVERSED |protein_coding|3:220290908:220314321:1|gene:AAEL005848		0
938	0.15	0.18	2.918	2.918	0	AAEL027637-PB	|protein_coding|3:305675255:305676829:1|gene:AAEL027637		0
939	0.15	0.18	2.947	2.947	0	AAEL006196-PD	hemomucin|protein_coding|1:224776349:224788490:1|gene:AAEL006196		0
940	0.15	0.17	1.563	1.287	0	AAEL000758-PB	ubiquitin-activating enzyme E1|protein_coding|3:244989935:245009640:-1|gene:AAEL000758		0
941	0.15	0.17	6.167	6.167	0	AAEL023497-PA	Protein-L-isoaspartate O-methyltransferase|protein_coding|1:111362220:111363588:-1|gene:AAEL023497		0
942	0.14	0.17	4.615	3.217	0	AAEL007042-PC	far upstream (fuse) binding protein|protein_coding|3:299807284:299815726:-1|gene:AAEL007042		0
943	0.14	0.17	0.9709	0.9709	0	AAEL019512-PK	|protein_coding|3:187827471:187834024:-1|gene:AAEL019512		0
944	0.14	0.16	2.897	1.517	0	AAEL008840-PB	Bardet-Biedl syndrome 2 protein homolog|protein_coding|2:241405015:241433983:1|gene:AAEL008840		0
945	0.14	0.16	2.121	2.121	2.121	RRRRRAAEL013982-PA	REVERSED RNA binding motif protein 4,lark|protein_coding|3:230583910:230591562:-1|gene:AAEL013982		1
946	0.14	0.16	4.11	4.11	0	AAEL002701-PA	mannosyltransferase|protein_coding|3:125563600:125569973:-1|gene:AAEL002701		0
947	0.14	0.16	2.254	2.254	0	AAEL002010-PA	|protein_coding|2:426390815:426399325:1|gene:AAEL002010		0
948	0.13	0.16	6.877	4.011	0	AAEL002675-PA	Arginase|protein_coding|2:433886653:433887702:1|gene:AAEL002675		0
949	0.13	0.16	2.365	2.365	0	AAEL013227-PC	PIWI6: PIWI|protein_coding|3:279908533:279915392:-1|gene:AAEL013227		0
950	0.13	0.16	3.31	3.31	0	AAEL003654-PB	|protein_coding|2:317200959:317202282:1|gene:AAEL003654		0
951	0.13	0.15	2.128	2.128	0	AAEL003194-PA	xaa-pro aminopeptidase|protein_coding|1:192086314:192122103:1|gene:AAEL003194		0
952	0.12	0.15	1.27	0.4864	0	AAEL008773-PA	laminin A chain, putative|protein_coding|2:198770169:198788132:-1|gene:AAEL008773		0
953	0.12	0.15	5.976	5.976	0	RRRRRAAEL023597-PA	REVERSED |protein_coding|2:6339214:6339969:-1|gene:AAEL023597		0
954	0.12	0.15	18.1	18.1	0	AAEL021179-PA	|protein_coding|1:29238458:29238985:-1|gene:AAEL021179		0
955	0.12	0.15	1.503	1.503	0	AAEL014086-PA	|protein_coding|2:16956917:16966525:-1|gene:AAEL014086		0
956	0.12	0.15	3.986	3.986	0	AAEL006507-PA	|protein_coding|2:467779267:467780159:-1|gene:AAEL006507		0
957	0.11	0.14	20	20	0	AAEL010906-PA	|protein_coding|2:108496291:108497935:-1|gene:AAEL010906		0
958	0.11	0.14	2.222	2.222	0	AAEL011276-PB	mitochondrial glutamate carrier protein|protein_coding|2:226000922:226029866:1|gene:AAEL011276		0
959	0.11	0.14	2.402	2.402	0	AAEL003139-PH	short-chain dehydrogenase|protein_coding|3:270072687:270103241:1|gene:AAEL003139		0
960	0.11	0.13	0.4588	0.2581	0	AAEL024980-PC	|protein_coding|1:295668418:295704181:-1|gene:AAEL024980		0
961	0.11	0.13	1.167	1.167	1.167	RRRRRAAEL006950-PA	REVERSED |protein_coding|1:157147713:157150603:-1|gene:AAEL006950		1
962	0.11	0.13	2.679	2.679	0	RRRRRAAEL002924-PF	REVERSED |protein_coding|1:85946668:85982348:1|gene:AAEL002924		0
963	0.11	0.13	33.33	33.33	0	AAEL027639-PA	|protein_coding|NIGP01001509:15269:27929:1|gene:AAEL027639		0
964	0.1	0.12	2.077	0.8902	0	AAEL008862-PA	|protein_coding|3:236662832:236679661:-1|gene:AAEL008862		0
965	0.1	0.12	1.661	1.661	0	AAEL010977-PB	ATP-dependent transporter|protein_coding|3:190430678:190450377:1|gene:AAEL010977		0
966	0.09	0.13	0.6483	0.6483	0	RRRRRAAEL026474-PA	REVERSED |protein_coding|2:187081037:187148607:-1|gene:AAEL026474		0
967	0.09	0.12	2.283	2.283	0	AAEL011742-PC	eukaryotic peptide chain release factor subunit|protein_coding|3:290727351:290771528:1|gene:AAEL011742		0
968	0.09	0.11	0.4809	0.2061	0	RRRRRAAEL007705-PG	REVERSED hect E3 ubiquitin ligase|protein_coding|2:470433506:470476139:-1|gene:AAEL007705		0
969	0.09	0.11	9.237	5.622	0	AAEL020311-PA	|protein_coding|2:111287835:111288812:-1|gene:AAEL020311		0
970	0.09	0.11	5.641	3.077	0	AAEL013613-PB	pyruvate dehydrogenase|protein_coding|3:195029841:195061303:1|gene:AAEL013613		0
971	0.09	0.11	0.7928	0.7928	0	AAEL024583-PL	|protein_coding|2:127259477:127403858:1|gene:AAEL024583		0
972	0.09	0.11	2.299	2.299	0	AAEL021342-PA	V-type proton ATPase subunit|protein_coding|1:73504282:73522714:1|gene:AAEL021342		0
973	0.09	0.11	2.484	2.484	0	AAEL013656-PA	bm-40 precursor|protein_coding|1:42989690:42990779:-1|gene:AAEL013656		0
974	0.09	0.11	1.37	1.37	0	AAEL009725-PB	|protein_coding|1:209909110:209910934:1|gene:AAEL009725		0
975	0.08	0.1	2.467	0.9488	0	RRRRRAAEL009080-PC	REVERSED importin 7,|protein_coding|2:3962912:4004324:-1|gene:AAEL009080		0
976	0.08	0.1	0.9627	0.9627	0	RRRRRAAEL018216-PC	REVERSED |protein_coding|2:266346725:266361643:-1|gene:AAEL018216		0
977	0.08	0.1	3.409	3.409	0	AAEL027358-PA	|protein_coding|2:322655060:322656118:1|gene:AAEL027358		0
978	0.08	0.1	10.1	10.1	0	AAEL013989-PA	protein translocation complex beta subunit, putative|protein_coding|3:230482930:230489465:1|gene:AAEL013989		0
979	0.08	0.1	0.7902	0.7902	0	AAEL010796-PA	transmembrane protein 1/tmem1b|protein_coding|3:156765948:156799690:-1|gene:AAEL010796		0
980	0.07	0.3	3.23	2.076	2.076	RRRRRAAEL005345-PB	REVERSED transcription factor castor (protein ming)|protein_coding|2:370101527:370170954:1|gene:AAEL005345		1
981	0.07	0.09	1.751	0.535	0	RRRRRAAEL025295-PN	REVERSED |protein_coding|1:291846549:291877226:1|gene:AAEL025295		0
982	0.07	0.09	1.255	0.8534	0	AAEL006330-PH	microtubule associated serine/threonine kinase|protein_coding|3:397027103:397033081:-1|gene:AAEL006330		0
983	0.07	0.09	2.97	2.97	0	AAEL024268-PD	|protein_coding|2:174677723:174964476:1|gene:AAEL024268		0
984	0.07	0.09	2.838	2.838	0	AAEL010864-PA	TRP-phosphatase, putative|protein_coding|1:54923291:54937232:-1|gene:AAEL010864		0
985	0.07	0.09	8.974	8.974	0	AAEL009257-PA	|protein_coding|2:268472256:268472572:1|gene:AAEL009257		0
986	0.07	0.09	8.609	8.609	0	AAEL005266-PD	RpS14: 40S ribosomal protein S14|protein_coding|1:3212065:3217522:1|gene:AAEL005266		0
987	0.07	0.09	0.7944	0.7944	0	AAEL005047-PA	|protein_coding|1:298347428:298361874:1|gene:AAEL005047		0
988	0.07	0.09	7.921	7.921	0	AAEL000163-PA	mitochondrial inner membrane protein translocase, 22kD-subunit, putative|protein_coding|3:109548654:109549435:-1|gene:AAEL000163		0
989	0.06	0.08	0.6944	0.3472	0	AAEL008398-PG	|protein_coding|1:93974574:94009250:-1|gene:AAEL008398		0
990	0.06	0.08	3.988	2.454	0	AAEL004920-PA	|protein_coding|2:259685939:259702831:1|gene:AAEL004920		0
991	0.06	0.08	1.574	1.574	0	RRRRRAAEL008427-PA	REVERSED smad nuclear interacting protein|protein_coding|1:205473175:205482277:-1|gene:AAEL008427		0
992	0.06	0.08	4.13	4.13	0	AAEL026833-PA	|protein_coding|2:64872931:64873950:1|gene:AAEL026833		0
993	0.06	0.08	3.261	3.261	0	AAEL014836-PA	mRpS15: 28S ribosomal protein S15, mitochondrial precursor|protein_coding|2:152751933:152756302:-1|gene:AAEL014836		0
994	0.06	0.08	2.439	2.439	0	AAEL008786-PA	caax prenyl protease ste24|protein_coding|3:133161904:133183788:-1|gene:AAEL008786		0
995	0.06	0.08	4.891	4.891	0	AAEL003477-PA	peptidyl-prolyl cis-trans isomerase h, ppih|protein_coding|2:15006475:15019382:-1|gene:AAEL003477		0
996	0.06	0.07	5.071	2.377	0	AAEL004580-PC	beta-galactosidase|protein_coding|1:144746308:144759654:1|gene:AAEL004580		0
997	0.06	0.07	1.734	1.734	0	RRRRRAAEL008071-PF	REVERSED apsB, putative|protein_coding|1:154321606:154570013:1|gene:AAEL008071		0
998	0.06	0.07	24.14	24.14	0	AAEL020450-PA	|protein_coding|3:87526005:87526268:1|gene:AAEL020450		0
999	0.06	0.07	1.047	1.047	0	AAEL007698-PA	PIWI4: PIWI|protein_coding|2:470366932:470375455:1|gene:AAEL007698		0
1000	0.05	0.07	1.047	0.3491	0.3491	AAEL005174-PS	|protein_coding|2:757171:828106:-1|gene:AAEL005174		1
1001	0.05	0.07	8.901	8.901	0	AAEL012955-PA	phosphatidylethanolamine-binding protein|protein_coding|1:239391346:239392076:1|gene:AAEL012955		0
1002	0.05	0.07	2.122	2.122	0	AAEL010991-PD	long-chain-fatty-acid coa ligase|protein_coding|3:96964290:96992528:-1|gene:AAEL010991		0
1003	0.05	0.07	3.614	3.614	0	AAEL009625-PA	short-chain dehydrogenase|protein_coding|3:36722115:36723447:-1|gene:AAEL009625		0
1004	0.05	0.06	0.8888	0.2385	0	RRRRRAAEL009847-PB	REVERSED microtubule-associated protein|protein_coding|3:18366713:18718157:1|gene:AAEL009847		0
1005	0.05	0.06	2.752	1.311	0	RRRRRAAEL005180-PA	REVERSED |protein_coding|2:430376:434287:1|gene:AAEL005180		0
1006	0.05	0.06	0.7071	0.7071	0	RRRRRAAEL026630-PA	REVERSED |protein_coding|1:34460232:34476430:-1|gene:AAEL026630		0
1007	0.05	0.06	1.276	1.276	0	RRRRRAAEL022991-PA	REVERSED |protein_coding|NIGP01000590:12569:19715:-1|gene:AAEL022991		0
1008	0.05	0.06	15.97	15.97	0	AAEL009914-PA	small nuclear ribonucleoprotein sm d2|protein_coding|1:207269455:207269877:-1|gene:AAEL009914		0
1009	0.05	0.06	4.301	4.301	0	AAEL006224-PA	short-chain dehydrogenase|protein_coding|2:49074140:49076292:1|gene:AAEL006224		0
