# Supplementary material for: Human blood microRNA hsa-miR-21-5p induces vitellogenin in the mosquito Aedes aegypti
Source: Commun Biol. 2021 Jul 9;4:856. doi: 10.1038/s42003-021-02385-7 (PMC8270986; doi:10.1038/s42003-021-02385-7)
Supplement: Supplementary file 4 — Supplementary Data 2 [file 42003_2021_2385_MOESM4_ESM.xlsx]

## Sheet: Fig. 1
Fig. 1a
	miR-451 (Chicken)	miR-8 (Aedes)	miR-34 (Aedes)
6	41690	5354019	49000
24	254	5448756	76982
36	52	4576326	38622
48	20	6243902	86132
Fig. 1b
	miR-486a (Mouse)	miR-100	miR-486b (Mouse)	miR-989
1	43271	170193	43002	19821
3	0	74647	0	2337
7	0	300891	0	5199
Fig. 1c
	hsa-miR-21	hsa-miR-451a	hsa-miR-30e	hsa-miR-16-1/2	let-7a-1/2/3	aae-miR-275
0	868	0	266	58	81.5	4821
6	10192.5	5910.5	3845.5	2328.5	1516.5	4326
12	3336.5	708.5	845	572	374.5	4308
24	3083.5	293.5	1040.5	345	322.5	5398

## Sheet: Fig. 2
Fig. 2a
0	6	12	24	48
0	0.0225	0.009	0.00171	0
0	0.0122	0.0066	0.00148	0
0	0.0143	0.0031	0.00171	0
Fig. 2b
0	6	12	24	48
0	9.6e-06	4.15e-07	4.29e-07	0
0	3.6e-06	3.09e-06	4.03e-07	0
0	3.8e-06	3.6e-07	6.09e-07	0
Fig. 2c
0	6	12	24	48
0	0	0.00344	0	0
0	0.0094	0.0037	0	0
0	0	0	0	0.00285

## Sheet: Fig. 3
Fig. 3a
diet	NC mimic	miR-21 mimic
0	0	0.699
0	0	0.683
0	0	0.649
Fig. 3b
mimic	NC
0.0386	0
0.0498	0
0.048	0
0.0329	0
0.093	0
0.0266	0
Fig. 3c
2	6
0.00464	0.0146
0.00636	0.0138
0.0442	0.000617
0.0231	0.00968
	0.00166
	0.00687

## Sheet: Fig. 6
Fig. 6a
diet	NC mimic	miR-21 mimic
0.402	0.775	1.88
1.01	0.713	1.82
1.17	1.11	2.27
Fig. 6b
APS	NC inhibitor	miR-21 inhibitor
0.684	0.782	0.246
0.963	0.584	0.23
0.438	0.929	0.194
Fig. 6e
NC mimic	miR-21 mut1	miR-21 mut2	miR-21 mimic
1.82	1.25	3.04	3.45
1.58	0.921	2.05	2.41
1.58	1.56	2.25	3.64

## Sheet: Fig. 7
Fig. 7a
APS	NC inh	miR-21 inh
1.75	1.91	0.779
1.44	1.43	0.409
2.4	1.49	0.423
Fig. 7b
APS	NC inh	miR-21 inh
72.7	79.3	53.8
59.3	71	45
50	82.7	24.5
75.5	54.5	56
93	93	33.5
97.3	112.5	103.5
63		100
49.3	63	26.7
76.8	39.3	74
48	47.7	40.7
42.2	29.3	65.3
48.25	22.3333	39
55	42.3333	44.5
28.5	19	18.25
Fig. 7c
APS	NC inh	miR-21 inh
83.03	92.86	81.86
78.06	61.97	89.63
55.33	33.47	97.96
78.81	96.33	64.29
41.398	38.71	37.313
46.272	49.778	60.87
60.317		18
90.878	47.619	23.75
69.381	77.119	37.838
72.917	79.021	71.311
73.46	94.872	66.837
69	100	79
75	86	82
100	100	93
Fig. 7d
APS	NC inh	miR-21 inh
60.3	73.7	44
46.3	44	40.3
27.7	27.7	24
59.5	52.5	36
38.5	36	12.5
45	56	63
38		18
44.8	30	6.3
53.3	30.3	28
35	37.7	29
31	27.8	43.7
33.5	22.6667	30.75
41.25	36	36.5
28.5	22.6667	17.25
